# Supplementary material for: Dissecting the roles of β-arrestin2 and GSK-3 signaling in 5-HT1BR-mediated perseverative behavior and prepulse inhibition deficits in mice
Source: PLoS One. 2019 Feb 5;14(2):e0211239. doi: 10.1371/journal.pone.0211239 (PMC6363181; doi:10.1371/journal.pone.0211239)
Supplement: S1 Data — Excel spreadsheet including raw data from Experiment 1 open field and PPI tests. (XLS) [file pone.0211239.s004.xls]

## Sheet: SB RU3 Data
SUBJECT ID	PreRx	Rx	TOTDIST 1	TOTDIST 2	TOTDIST 3	TOTDIST 4	RESTIME 1	RESTIME 2	RESTIME 3	RESTIME 4	VACTV 1	VACTV 2	VACTV 3	VACTV 4	VTIME 1	VTIME 2	VTIME 3	VTIME 4	SPATIAL D 1	SPATIAL D 2	SPATIAL D 3	SPATIAL D 4	SPATIAL D TOTAL	B2 Startle	B3 Startle	B2 pp3	B2 pp6	B2 pp12	B3 pp3	B3 pp6	B3 pp12	pp3 B2 PPI	pp6 B2 PPI	pp12 B2 PPI	pp3 B3 PPI	pp6 B3 PPI	pp12 B3 PPI
3901	10	3	1360	1675	1495	1642	157.1	146.5	174	153.3	0	0	0	0	0	0	0	0	1.3071	1.2444	1.2661	1.2996	1.2794	402.667	443.833	406.8	458.4	381	510.4	310.8	210	-1.02649	-13.8411	5.38079	-14.9981	29.9737	52.6849
3902	0	0	950	379	118	147	189.8	266.2	292.5	287.4	0	0	0	0	0	0	0	0	1.3998	1.3256	1.3425	1.2309	1.3627	506	504	314.2	215.2	238.8	421.4	300	235	37.9051	57.4704	52.8063	16.3889	40.4762	53.373
3903	0	0	881	599	439	352	201.2	245.4	260.4	266.2	0	0	0	0	0	0	0	0	1.2549	1.2503	1.2515	1.1893	1.2434	238.167	267.333	172.8	92.6	75.4	190.4	103	94.8	27.4458	61.1197	68.3415	28.7781	61.4713	64.5387
3904	5	0	1742	647	529	65	141.3	238.4	247.4	295.4	0	0	0	0	0	0	0	0	1.2481	1.2738	1.2356	1.421	1.2579	419.333	333.5	345.6	281	248.2	340	231.2	211.2	17.5835	32.9889	40.8108	-1.94903	30.6747	36.6717
3906	5	3	176	42	0	46	271.1	294.5	300	293.9	0	0	0	0	0	0	0	0	1.7785	1.8635	1.9241	1.9971	1.8542	199.5	300.667	252.6	160	205.6	223	249.6	199.8	-26.6165	19.7995	-3.05764	25.8315	16.9845	33.5477
3907	10	0	456	243	96	48	230.5	265	289.9	294.8	0	0	0	0	0	0	0	0	1.4292	1.339	1.3949	1.2507	1.3892	261.5	270.167	170.8	132.2	89.2	166.8	116.2	124.4	34.6845	49.4455	65.8891	38.2603	56.9895	53.9543
3908	5	0	1357	809	772	529	176.5	237.3	237.9	258.9	0	0	0	1	0	0	0	0	1.2131	1.2223	1.2101	1.2584	1.2213	195.167	172.167	188	120.6	71.6	165.8	137	103.6	3.67208	38.2067	63.3134	3.69797	20.4259	39.8258
3909	10	3	1151	1769	2410	2907	167.9	153.3	94.6	72.5	0	0	0	0	0	0	0	0	1.3338	1.1707	1.118	1.1317	1.1783	183	235.667	153.8	107	164	137.2	211.6	136.8	15.9563	41.5301	10.3825	41.7822	10.2122	41.9519
3910	5	3	901	1419	1351	1284	182.5	171.3	185	195.9	0	0	0	0	0	0	0	0	1.4292	1.2961	1.3232	1.3829	1.3561	221.333	136.833	128.2	105	122.4	148.2	110.8	102.4	42.0783	52.5602	44.6988	-8.30694	19.0256	25.1644
3912	10	0	96	21	11	1	284.8	298	299.6	300	0	0	0	0	0	0	0	0	1.9518	2.044	2.0789	2.1252	1.9917	256	373.167	160.8	137.2	150.8	232.6	217.2	197.4	37.1875	46.4063	41.0937	37.6686	41.7954	47.1014
3913	5	3	1362	1326	1388	1772	142.3	147.6	167.5	133.8	0	0	0	0	0	0	0	0	1.3045	1.3031	1.2857	1.2679	1.2904	247.833	224.667	239.4	156	160	196	195.6	127.8	3.40282	37.0545	35.4405	12.7596	12.9377	43.1157
3914	10	3	270	86	161	142	251.2	287.9	268.5	273.3	0	0	0	0	0	0	0	0	1.7934	1.9496	1.915	1.9287	1.884	245.667	283	216	196.6	184.2	149.6	215	137	12.076	19.9729	25.0204	47.1378	24.0283	51.5901
3915	10	0	767	981	772	634	196.3	208.6	230.2	238.6	0	0	0	0	0	0	0	0	1.323	1.2497	1.3085	1.2409	1.2829	204.833	274.667	150.4	135	136.6	242.2	163.4	193.2	26.5745	34.0928	33.3116	11.8204	40.5097	29.6602
3916	0	3	2357	3220	2974	3154	107.3	77.8	89.4	69.9	0	0	0	0	0	0	0	0	1.1956	1.137	1.1261	1.0869	1.1353	204.5	185.833	217	194.4	189.8	241.2	180.4	133	-6.11247	4.93888	7.18826	-29.7937	2.92377	28.4305
3918	10	0	161	48	25	9	271.5	294.3	295	298.8	0	0	0	0	0	0	0	0	1.7718	1.8365	1.8162	1.733	1.793	341	432	321.4	286.4	187.4	407.4	359.4	220	5.7478	16.0117	45.044	5.69444	16.8056	49.0741
3919	10	3	374	78	42	4	240	289.1	291.9	300	0	0	0	0	0	0	0	0	1.5669	1.8893	2.0364	2.036	1.7281	290.667	227.833	318	262.8	199.2	235.4	204.4	147.2	-9.40367	9.58716	31.4679	-3.32114	10.2853	35.3914
3920	5	0	1241	602	362	616	186.2	240.1	268.3	241.4	0	0	1	0	0	0	0.1	0	1.2547	1.2607	1.3055	1.2583	1.2635	330.333	249.833	240	168.6	125.8	182.4	157.2	126.4	27.3461	48.9606	61.9173	26.9913	37.0781	49.4063
3921	0	3	1762	1557	2186	2468	124.1	170.2	138.7	110.5	0	0	0	0	0	0	0	0	1.2512	1.2668	1.2241	1.2188	1.2389	203.5	180.833	174.6	145.8	153.8	151.4	89.6	114	14.2015	28.3538	24.4226	16.2765	50.4516	36.9585
3922	0	0	1014	281	188	175	201.9	273.9	284.1	286.9	0	0	0	0	0	0	0	0	1.3475	1.4704	1.3983	1.4808	1.3917	214.167	231.167	169	135.8	110.2	167	170.2	163.2	21.0895	36.5914	48.5447	27.7578	26.3735	29.4016
3923	10	0	599	90	14	50	217.8	289.5	297.5	292.6	0	0	0	0	0	0	0	0	1.3569	1.7679	1.3308	1.5836	1.4413	380.167	358.667	257	250.8	211.6	323.2	221.2	249.8	32.3981	34.0289	44.3402	9.88848	38.3271	30.3532
3924	5	3	1891	1836	1966	2373	127.6	139.4	130	109.4	0	0	0	0	0	0	0	0	1.2483	1.3147	1.329	1.3211	1.3021	486.333	528.333	361.2	512.8	491.8	324.2	228.4	218.2	25.73	-5.44208	-1.12406	38.6372	56.7697	58.7003
3925	10	0	1124	989	1013	556	195.4	221.9	221.4	249.9	0	0	0	0	0	0	0	0	1.3337	1.2158	1.2318	1.3571	1.2834	277.167	293.5	224.6	145.8	127.4	221.8	178	174	18.9657	47.3963	54.0349	24.4293	39.3526	40.7155
3926	0	3	193	58	112	91	264.8	288	278.4	286.8	0	0	0	0	0	0	0	0	1.8215	1.9305	1.8793	1.8937	1.873	202.833	208.333	245.4	182.6	162.6	232.4	211.4	132.6	-20.986	9.97535	19.8357	-11.552	-1.472	36.352
3927	5	0	1243	955	548	657	179.4	214.1	239.5	227.4	0	0	0	0	0	0	0	0	1.3313	1.2097	1.2389	1.1935	1.2553	288.5	274.667	169.6	178	157.6	199.2	193.6	150	41.2132	38.3016	45.3726	27.4757	29.5146	45.3883
3928	0	0	1731	1371	937	1096	143.8	194.7	233.1	220.3	0	1	0	0	0	0	0	0	1.1886	1.2179	1.2193	1.2175	1.2083	118.667	147.833	99	32.4	25	91.8	51.2	29.4	16.573	72.6966	78.9326	37.903	65.3664	80.1127
3930	5	3	1206	1476	1414	1770	129.4	108.7	145.9	116	0	0	0	0	0	0	0	0	1.2642	1.2405	1.2538	1.2441	1.2506	237.667	211.5	222	204	147.4	166.4	135.2	101.2	6.59187	14.1655	37.9804	21.3239	36.0757	52.1513
3931	5	0	1035	958	523	410	178.6	204.2	251.1	262.9	0	0	0	0	0	0	0	0	1.2503	1.2282	1.3295	1.3309	1.2708	254	252.667	200.8	171.4	115.8	240.2	170.6	154.4	20.9449	32.5197	54.4094	4.93404	32.4802	38.8918
3932	10	3	997	1167	1336	1465	178.8	189.6	177	161.5	0	0	0	0	0	0	0	0	1.3033	1.2701	1.2741	1.2876	1.2844	296.5	333	342.2	346.4	245.8	289.4	292.4	197.8	-15.4132	-16.8297	17.0995	13.0931	12.1922	40.6006
3934	10	0	1117	880	697	667	187.3	228.1	234.4	246.8	0	0	0	0	0	0	0	0	1.3004	1.2647	1.2224	1.2527	1.2662	240	385.333	189	117.8	89.4	291.4	199.6	182	21.25	50.9167	62.75	24.3772	48.2007	52.7682
3935	5	3	67	77	17	19	291.2	288.2	298.2	297.9	0	0	0	0	0	0	0	0	1.8904	2.0015	2.0009	2.0286	1.9747	250.167	287.333	232.8	202	250.6	310	238.6	200	6.94204	19.2538	-0.173218	-7.88863	16.9606	30.3944
3936	0	3	662	1144	677	276	201.9	192.6	232.1	276.7	0	0	0	0	0	0	0	0	1.4245	1.3653	1.5465	1.5495	1.4441	212	147.167	174	132	130.8	140.8	152.6	122	17.9245	37.7358	38.3019	4.32616	-3.69196	17.1008
3937	5	3	1231	2221	2479	2604	156.9	107.3	119.2	93.4	0	0	0	0	0	0	0	0	1.2793	1.2043	1.2473	1.2577	1.2458	257.833	258	252.2	184.6	191.8	215.2	163.4	219.6	2.18487	28.4034	25.6109	16.5891	36.6667	14.8837
3938	0	3	866	1381	935	912	164.8	150	211.7	225.4	0	0	0	0	0	0	0	0	1.4881	1.4424	1.3771	1.3658	1.4259	294.667	322	317	240.4	220.6	201.6	205.2	190.2	-7.57919	18.4163	25.1357	37.3913	36.2733	40.9317
3939	0	3	79	10	11	3	285	299.7	297.8	300	0	0	0	0	0	0	0	0	2.0378	1.8371	1.8704	1.9786	1.974	282.167	291.167	273	244.4	270.4	345.4	359.8	274.8	3.24867	13.3845	4.17011	-18.6262	-23.5718	5.62106
3940	5	0	1142	551	129	3	183.8	255.5	289.3	300	0	0	0	0	0	0	0	0	1.2658	1.2795	1.4505	1.8851	1.2906	213.5	203.667	172	129.6	98.4	142	122.6	119	19.4379	39.2974	53.911	30.2782	39.8036	41.5712
3941	10	3	660	23	22	183	209.4	294.6	296.1	273	0	0	0	0	0	0	0	0	1.5669	2.0855	2.0717	1.8718	1.7097	247.333	307.833	233.2	253.8	176	354	186.8	245.4	5.71429	-2.61456	28.841	-14.9973	39.3178	20.2815
3942	10	0	1565	1028	371	512	175.2	220.2	270.3	265.4	0	0	0	0	0	0	0	0	1.2558	1.2026	1.4226	1.2698	1.2665	262.5	313	209.4	175.4	171.6	250.6	193.6	199.2	20.2286	33.181	34.6286	19.9361	38.147	36.3578
3943	5	0	1174	250	169	559	190.4	277.3	282.5	249.4	0	0	0	0	0	0	0	0	1.2866	1.4349	1.3943	1.2951	1.322	179	167.667	136	106.4	6.8	122.4	95	6	24.0223	40.5587	96.2011	26.998	43.34	96.4215
3944	0	3	1088	1614	2304	2096	191.6	172.7	115.9	109	0	0	0	0	0	0	0	0	1.3597	1.2718	1.2784	1.2845	1.2954	266	242.833	235.2	192.8	134.6	186.8	203.2	130.4	11.5789	27.5188	49.3985	23.0748	16.3212	46.3006
3945	0	3	47	1	11	2	291.3	300	298.6	300	0	0	0	0	0	0	0	0	1.7628	1.764	2.0695	2.1056	1.8191	306.5	258.5	240.2	274.4	257.4	298.6	161.2	208	21.6313	10.4731	16.0196	-15.5126	37.6402	19.5358
3946	0	0	1621	779	316	239	144	223.9	268.7	278.8	0	0	0	0	0	0	0	0	1.2507	1.302	1.4966	1.4182	1.3211	248	252	206.6	178.6	174.4	237.6	186.2	162	16.6935	27.9839	29.6774	5.71429	26.1111	35.7143
3947	5	0	1047	457	436	400	172.3	254.5	248.7	260.8	0	0	0	0	0	0	0	0	1.2753	1.3431	1.2471	1.2813	1.285	234.333	242.167	182.2	140	111	228.2	118.2	129.8	22.2475	40.256	52.6316	5.76738	51.1906	46.4006
3948	5	3	1054	32	0	323	203.1	296.8	300	274.2	0	0	0	0	0	0	0	0	1.3047	1.6434	-1	1.4962	1.3679	176	226.333	173.8	221.6	139.6	223.2	124.2	160	1.25	-25.9091	20.6818	1.38439	45.1252	29.3078
3949	10	3	942	1129	895	253	185.2	207.9	228.5	280	0	0	0	0	0	0	0	0	1.3067	1.2034	1.2671	1.3336	1.2663	189	205.333	255.6	248	199.2	197.4	182.4	143.4	-35.2381	-31.2169	-5.39683	3.86364	11.1688	30.1623
3950	5	3	1396	1721	1795	2111	134.9	117.9	133.9	116.6	0	0	0	0	0	0	0	0	1.2613	1.1899	1.1995	1.2121	1.2152	236.5	194.167	242.8	195.4	171.6	233.2	199.4	212.2	-2.66385	17.3784	27.4419	-20.103	-2.69528	-9.28755
3951	5	0	80	12	15	15	290.3	300	298.7	299.2	0	0	0	0	0	0	0	0	1.8037	2.0373	1.8849	1.9045	1.8608	495.333	364.833	371.6	361	213	400	172.8	203.8	24.9798	27.1198	56.9987	-9.6391	52.6359	44.1389
3952	0	3	40	2	23	14	293.4	300	296.2	298	0	0	0	0	0	0	0	0	1.913	2.0317	2.0089	2.0101	1.9709	290.333	325	324.6	270.2	307.4	308.4	345.8	268	-11.8025	6.93456	-5.8783	5.10769	-6.4	17.5385
3953	0	0	1291	635	374	285	171.6	245.3	267.1	273.4	0	0	0	0	0	0	0	0	1.2345	1.2606	1.3409	1.3593	1.2727	254.167	264.5	196	163.8	134.2	168.2	171.6	129.2	22.8852	35.5541	47.2	36.4083	35.1229	51.1531
3954	5	0	375	489	229	275	245.2	248.1	278.7	278.8	0	0	0	0	0	0	0	0	1.6108	1.3688	1.3244	1.2318	1.4341	222	285.5	207.6	113.6	97.4	286.8	173.6	158.2	6.48649	48.8288	56.1261	-0.455342	39.1944	44.5884
3955	10	0	661	250	155	164	228	282	287.2	286.3	0	0	0	0	0	0	0	0	1.3257	1.4106	1.2628	1.4339	1.3525	277	281	202.4	154.4	135	190.2	160	152	26.9314	44.2599	51.2635	32.3132	43.0605	45.9075
3956	5	3	1704	2532	3122	3112	139.8	102.9	58.7	76.2	0	0	0	0	0	0	0	0	1.3253	1.2812	1.1998	1.195	1.2471	182	164.833	157.6	122.8	117.8	191	121.4	103.8	13.4066	32.5275	35.2747	-15.8746	26.3498	37.0273
3957	0	0	131	73	6	75	275.8	289.1	299.8	286.7	0	0	0	0	0	0	0	0	1.8358	1.9132	2.0266	1.7108	1.8379	204	284	271.2	185.8	156	266.2	206	198.4	-32.9412	8.92157	23.5294	6.26761	27.4648	30.1408
3958	10	0	156	32	6	13	270.7	296.9	300	298.1	0	0	0	0	0	0	0	0	1.7785	1.8574	2.178	2.1176	1.8633	347.833	447.667	282.4	248.4	218.6	280.4	330.2	296	18.8117	28.5865	37.1538	37.3641	26.2398	33.8794
3959	10	3	331	49	35	23	245	292.7	295.4	297.9	0	0	0	0	0	0	0	0	1.722	2.0958	2.1748	1.9904	1.8424	245.167	209.333	209	213.2	9.8	179.2	168.2	5.8	14.7519	13.0387	96.0027	14.3949	19.6497	97.2293
3960	5	0	1327	672	178	421	180	243.1	284.9	262.6	0	0	0	0	0	0	0	0	1.2355	1.2311	1.4762	1.2391	1.2582	364.667	344	271.8	198.2	181.6	300	232.2	175.4	25.4662	45.649	50.2011	12.7907	32.5	49.0116
3961	5	0	1470	871	611	557	167.8	224.9	250.2	257.2	0	0	0	0	0	0	0	0	1.2786	1.2473	1.272	1.251	1.2651	244.333	213.667	227.2	137	101	186	142	117.6	7.01228	43.9291	58.663	12.9485	33.5413	44.961
3962	0	0	76	6	9	4	286.6	299.2	299.6	299.8	0	0	0	0	0	0	0	0	1.8553	2.0037	2.0051	1.9608	1.896	308	330.167	328	201.6	127.4	299.4	155.6	162.6	-6.49351	34.5455	58.6364	9.31853	52.8723	50.7521
3963	5	3	1721	2002	2706	2872	127	113.6	73.1	70.2	0	0	0	0	0	0	0	0	1.2447	1.2221	1.1599	1.141	1.1879	293.333	392.333	293	218.6	235	346.6	273.6	234.8	0.113636	25.4773	19.8864	11.6568	30.2634	40.1529
3964	10	3	1600	1602	1240	834	160.2	174.3	212.8	253.5	0	0	0	0	0	0	0	0	1.2186	1.2345	1.2212	1.171	1.2176	253.333	249.333	236	200.8	158.4	244	193.6	172	6.84211	20.7368	37.4737	2.13904	22.3529	31.016
3965	5	3	166	18	43	19	277.3	296.6	291.1	297.6	0	0	0	0	0	0	0	0	1.6543	2.1	1.9439	1.8871	1.8046	254.833	337.5	246.4	256.2	258.2	335	204	158	3.30935	-0.536298	-1.32112	0.740741	39.5556	53.1852
3966	10	3	1388	2249	2899	3046	124.4	94.5	81.2	83.5	0	0	0	0	0	0	0	0	1.3135	1.1977	1.0903	1.0937	1.1688	371.667	396.167	469	256.8	257.2	370.4	338.4	338.2	-26.1883	30.9058	30.7982	6.504	14.5814	14.6319
3967	10	0	491	250	79	49	228.1	272.6	292.8	296	0	0	0	0	0	0	0	0	1.4686	1.3215	1.6038	1.4649	1.4518	232.5	238.167	247	151.8	150	206.6	146.2	114.2	-6.23656	34.7097	35.4839	13.254	38.6144	52.0504
3968	5	0	1175	585	101	334	182.7	245.2	291.4	265	0	0	0	0	0	0	0	0	1.244	1.2601	1.5183	1.3249	1.285	210.333	199.667	160	121.4	122	135.8	89.2	106.2	23.9303	42.2821	41.9968	31.9866	55.3255	46.8114
3969	0	3	690	780	921	951	198.2	233.4	225.6	222.9	0	0	0	0	0	0	0	0	1.4281	1.3473	1.2421	1.2496	1.332	451.667	328.667	393.8	387.6	355.4	395.6	292.4	247.2	12.8118	14.1845	21.3137	-20.3651	11.0345	24.787
3970	10	0	536	130	61	11	237.4	289.1	293.1	298.3	0	0	0	0	0	0	0	0	1.4207	1.6211	1.6536	1.866	1.513	468	347	333.4	225.2	182	405.8	245	250.6	28.7607	51.8803	61.1111	-16.9452	29.3948	27.781
3971	5	0	150	37	35	45	273.6	292.7	294.6	294.7	0	0	0	0	0	0	0	0	1.8667	1.9192	1.766	1.8968	1.8624	344.167	315.667	275.8	147.8	110.6	306	230.4	161.8	19.8644	57.0557	67.8644	3.0623	27.0116	48.7434
3972	0	0	1303	861	512	361	151.5	214.6	256.9	271.7	0	0	0	0	0	0	0	0	1.3165	1.2705	1.2494	1.3335	1.2945	205	214.167	152.8	138.6	110.6	161	117.6	121.6	25.4634	32.3902	46.0488	24.8249	45.0895	43.2218
3974	0	0	1220	466	249	709	182.6	268.3	280	245.7	0	0	0	0	0	0	0	0	1.3029	1.3444	1.3526	1.2191	1.2949	243.167	253.167	157	141.6	65.6	189.6	145.2	150.6	35.4352	41.7683	73.0226	25.1086	42.6465	40.5135
3975	10	0	1310	823	622	328	173.1	235.6	251.3	274.2	0	0	0	0	0	0	0	0	1.2784	1.2214	1.3358	1.448	1.2989	412.5	362.667	361.8	249.8	191.4	306.2	282	241	12.2909	39.4424	53.6	15.5699	22.2426	33.5478
3976	10	3	995	112	82	1358	179.9	288.1	289.3	161.3	0	0	0	0	0	0	0	0	1.3394	1.5328	1.416	1.2769	1.3259	140	175.833	146	108	93.6	170.4	169.6	138.2	-4.28571	22.8571	33.1429	3.09005	3.54502	21.4028
3977	5	3	948	900	470	953	164.5	194.1	253.8	209.8	0	0	0	0	0	0	0	0	1.2751	1.2637	1.3598	1.3031	1.2898	251.5	271.167	235.4	264.2	196.8	193.4	157.6	165.2	6.40159	-5.0497	21.7495	28.6785	41.8808	39.0781
3978	0	3	1244	392	13	0	169	267.8	297	300	0	0	0	0	0	0	0	0	1.3024	1.3907	1.8812	-1	1.332	267	200.833	198.8	186.8	133	275.4	146.4	143.4	25.5431	30.0375	50.1873	-37.1286	27.1037	28.5975
3979	0	0	602	653	332	154	223.1	240.5	274.3	291.2	0	0	0	0	0	0	0	0	1.3982	1.2766	1.3571	1.3486	1.346	243.667	212	222.2	159.2	121.6	217.2	136.6	114.2	8.80985	34.6648	50.0958	-2.45283	35.566	46.1321
3980	10	3	329	35	25	9	240	297.8	297.8	298.3	0	0	0	0	0	0	0	0	1.7205	2.027	2.0136	1.9648	1.844	238.5	301.833	303.4	228.8	201.8	338.6	215.2	228.4	-27.2117	4.06709	15.3878	-12.1811	28.7024	24.3291
3981	5	3	778	1156	1451	1912	197.6	163.5	153.6	110.3	0	0	0	0	0	0	0	0	1.4061	1.3169	1.2764	1.3244	1.33	296.5	270	311.8	212.6	173.8	219.6	186.8	160.4	-5.1602	28.2968	41.3828	18.6667	30.8148	40.5926
3982	0	3	1686	1628	2442	2739	118.4	128.8	62.3	59.1	0	0	0	0	0	0	0	0	1.3835	1.3962	1.3653	1.3326	1.3673	215.5	219	146.4	218.4	149.6	189.8	162	102	32.065	-1.34571	30.58	13.3333	26.0274	53.4247
3983	0	0	160	21	24	3	274.8	296.5	296.8	298.6	0	0	0	0	0	0	0	0	1.8278	1.9009	1.8098	-1	1.8364	246.667	268.833	226.2	174.6	149.2	213	147.6	139.8	8.2973	29.2162	39.5135	20.7688	45.0961	47.9975
3984	10	3	50	28	14	23	293.8	296.9	297.1	296.7	0	0	0	0	0	0	0	0	1.8994	1.8548	2.083	1.9663	1.9361	228.833	257.167	181	218	173.8	166.6	178.2	161	20.9031	4.73416	24.0495	35.2171	30.7064	37.3947
