# Supplementary material for: Dissecting the roles of β-arrestin2 and GSK-3 signaling in 5-HT1BR-mediated perseverative behavior and prepulse inhibition deficits in mice
Source: PLoS One. 2019 Feb 5;14(2):e0211239. doi: 10.1371/journal.pone.0211239 (PMC6363181; doi:10.1371/journal.pone.0211239)
Supplement: S2 Data — Excel spreadsheet including raw data from Experiment 2 open field and PPI tests. (XLS) [file pone.0211239.s005.xls]

## Sheet: SB RU10 Data
SUBJECT ID	PreRx	RU	TOTDIST 1	TOTDIST 2	TOTDIST 3	TOTDIST 4	VACTV 1	VACTV 2	VACTV 3	VACTV 4	VTIME 1	VTIME 2	VTIME 3	VTIME 4	RESTIME 1	RESTIME 2	RESTIME 3	RESTIME 4	SPATIAL D1	SPATIAL D2	SPATIAL D3	SPATIAL D4	Spatial d Total	B2 STARTLE	B3 STARTLE	B2 pp3	B2 pp6	B2 pp12	B3 pp3	B3 pp6	B3 pp12	B2 pp3 PPI	B2 pp6 PPI	B2 pp12 PPI	B3 pp3 PPI	B3 pp6 PPI	B3 pp12 PPI
450	0	10	1365	1028	502	154	0	0	0	0	0	0	0	0	116.4	163.5	229.9	277.6	1.3528	1.412	1.7438	1.9119	1.4992	20.5	21.6667	14.2	11.6	11.2	19.6	13	14.2	30.7317	43.4146	45.3659	9.53846	40	34.4615
451	10	0	128	33	4	34	0	0	0	0	0	0	0	0	280.3	294.8	299.6	295.3	1.7074	1.7386	2.0124	1.7806	1.7535	14.5	14.8333	8	6.6	7.6	6.2	6	5	44.8276	54.4828	47.5862	58.2022	59.5506	66.2921
452	5	10	1372	1434	535	79	0	0	0	0	0	0	0	0	128.5	135.2	246	285.9	1.2415	1.3325	1.5098	1.8638	1.3827	41.5	44.8333	29.4	22	19.2	28.6	32.6	19.6	29.1566	46.988	53.7349	36.2082	27.2862	56.2825
453	5	0	807	896	568	370	0	0	0	0	0	0	0	0	204	212.7	245.1	267.4	1.3462	1.2496	1.3249	1.2999	1.3065	7.16667	4.5	4.4	5.2	4.6	5.6	6	6	38.6047	27.4419	35.814	-24.4444	-33.3333	-33.3333
454	10	10	1680	1971	1523	1271	0	0	0	0	0	0	0	0	99.6	78.1	129.4	127.3	1.3424	1.3845	1.4478	1.5526	1.4268	29	35.1667	22.4	18	14.6	30.8	28.4	13.2	22.7586	37.931	49.6552	12.4171	19.2417	62.4645
460	0	0	752	426	318	116	0	0	0	0	0	0	0	0	220.1	275.1	277.7	291.3	1.3484	1.3436	1.3345	1.4367	1.3525	16.8333	21.3333	9	8.4	8.4	14.8	12.2	10.6	46.5347	50.099	50.099	30.625	42.8125	50.3125
461	10	10	1468	931	608	299	0	0	0	0	0	0	0	0	108	172.5	213.4	258.4	1.4002	1.5151	1.622	1.7008	1.5229	28.5	39.8333	17.2	17.8	15.2	19.2	20	16.6	39.6491	37.5439	46.6667	51.7992	49.7908	58.3264
462	5	0	157	85	27	20	0	0	0	0	0	0	0	0	278	287.2	295.2	297.6	1.6224	1.8249	1.7887	1.9326	1.7279	17.8333	19.3333	9.8	8.2	5.4	13.4	9.6	6.2	45.0467	54.0187	69.7196	30.6897	50.3448	67.931
463	10	0	95	51	8	30	0	0	0	0	0	0	0	0	283.8	293.7	299.5	296.3	1.7724	1.8246	1.8984	1.7577	1.795	19.1667	19.1667	13.8	11.8	8.2	14.6	16	16	28	38.4348	57.2174	23.8261	16.5217	16.5217
464	0	10	1457	1570	1513	2206	0	0	0	0	0	0	0	0	115.6	116.9	137.2	91.2	1.3635	1.4113	1.398	1.3014	1.3675	31.1667	23.8333	20.4	13.8	14.4	14.8	14.2	11	34.5455	55.7219	53.7968	37.9021	40.4196	53.8462
470	0	0	117	9	17	14	0	0	0	0	0	0	0	0	282.4	298.7	297.9	296.6	1.8425	2.028	2.1139	1.8028	1.9024	33.6667	35.8333	18	18.2	14	20.2	23.8	15.2	46.5347	45.9406	58.4158	43.6279	33.5814	57.5814
471	10	0	1238	964	933	500	0	0	0	0	0	0	0	0	182.3	231.1	236.4	270.2	1.2939	1.2185	1.1759	1.1665	1.2314	10.6667	9.66667	8.4	6.4	5	6.6	6.6	4.2	21.25	40	53.125	31.7241	31.7241	56.5517
472	10	10	1998	2096	2279	2774	0	0	0	0	0	0	0	0	84.3	92.3	78.4	81.8	1.3014	1.3093	1.2101	1.1795	1.2503	35.5	27.6667	24.2	32	22.6	31.6	26.4	26.4	31.831	9.85915	36.338	-14.2169	4.57831	4.57831
473	5	10	962	645	126	55	0	0	0	0	0	0	0	0	144.9	203.9	279	291.1	1.4356	1.5761	1.8961	1.895	1.588	41	34.1667	30	21	17	30.6	25	28.4	26.8293	48.7805	58.5366	10.439	26.8293	16.878
474	0	10	1638	1861	2081	2285	0	0	0	0	0	0	0	0	104.6	90.4	90.6	78.7	1.2669	1.2235	1.15	1.1072	1.1842	33	25.1667	24.8	21.2	19.6	22.6	23.2	16.6	24.8485	35.7576	40.6061	10.1987	7.81457	34.0397
480	5	0	153	36	13	14	0	0	0	0	0	0	0	0	271.6	295	298.8	299.5	1.9392	1.9507	1.9973	2.1196	1.9741	18.6667	23.3333	11.6	9	6	13.2	13.6	8	37.8571	51.7857	67.8571	43.4286	41.7143	65.7143
481	0	0	96	36	11	27	0	0	0	0	0	0	0	0	288.3	297.1	299.9	296.7	1.868	1.9059	1.9412	1.7689	1.8734	22.3333	20	16.6	16.8	13.4	13.8	13.6	9.4	25.6716	24.7761	40	31	32	53
482	10	0	552	550	379	325	0	0	0	0	0	0	0	0	247.4	261.8	273.1	279.5	1.3776	1.2272	1.2442	1.3486	1.3068	11	10.5	8.6	8.4	5.4	10.6	8.4	13.2	21.8182	23.6364	50.9091	-0.952381	20	-25.7143
483	5	10	1480	805	624	385	0	0	0	0	0	0	0	0	125.5	187.9	230.5	251.7	1.2922	1.3992	1.4365	1.5381	1.3925	19	22.5	13	11	8.6	17	17	12.6	31.5789	42.1053	54.7368	24.4444	24.4444	44
484	10	10	1297	1764	1944	1948	0	0	0	0	0	0	0	0	149.3	129	115.6	110.7	1.3971	1.369	1.3538	1.3047	1.3561	23	28	12.4	13.2	15.6	27.4	11.8	12.2	46.087	42.6087	32.1739	2.14286	57.8571	56.4286
490	5	0	658	256	88	116	0	0	0	0	0	0	0	0	220.1	278	292.3	288	1.2862	1.29	1.5163	1.4333	1.3285	18.8333	22	8.8	7.4	6.2	13.6	9.2	7.4	53.2743	60.708	67.0796	38.1818	58.1818	66.3636
491	5	10	2038	2312	1810	1752	0	0	0	0	0	0	0	0	78.9	70.2	90.4	100.5	1.215	1.2526	1.2975	1.2487	1.2531	27.3333	31	23.6	25.4	21	27	23.6	25.4	13.6585	7.07317	23.1707	12.9032	23.871	18.0645
492	0	10	1481	1759	1762	1594	0	0	0	0	0	0	0	0	122.7	109.3	113.4	131.3	1.3736	1.3806	1.3852	1.3712	1.3778	31	27.3333	30.6	21.4	17.8	25.8	17	15.4	1.29032	30.9677	42.5806	5.60976	37.8049	43.6585
493	0	0	11	2	7	16	0	0	0	0	0	0	0	0	298.7	299.9	297.8	297	2.1535	2.043	2.0465	2.0225	2.0763	21.3333	20.1667	10.2	9.6	6.4	13.2	11.8	8.6	52.1875	55	70	34.5455	41.4876	57.3554
494	10	10	1577	1298	785	814	0	0	0	0	0	0	0	0	106.2	132.4	159.9	180.8	1.3422	1.4727	1.6701	1.5774	1.5	36.5	43	22	27.2	17.8	25.2	31	16.6	39.726	25.4795	51.2329	41.3953	27.907	61.3953
500	0	0	789	784	506	377	0	0	0	0	0	0	0	0	207.2	231.6	261.1	271.8	1.3391	1.395	1.3598	1.3137	1.3566	20.1667	21.1667	8.6	5.4	4	14.6	7.2	5.6	57.3554	73.2231	80.1653	31.0236	65.9843	73.5433
501	5	0	23	20	0	15	0	0	0	0	0	0	0	0	294.3	296.9	300	297.2	2.0632	1.9557	2.1474	2.0981	2.043	20.3333	19	10.8	7.6	8.2	8.4	6.4	5	46.8852	62.623	59.6721	55.7895	66.3158	73.6842
502	10	10	1271	1335	783	564	0	0	0	0	0	0	0	0	149.8	152.6	199.5	245	1.2922	1.2733	1.4708	1.4027	1.3402	20	25.5	19	12.8	8.6	16.4	19.6	18.6	5	36	57	35.6863	23.1373	27.0588
503	10	0	665	275	260	216	0	0	0	0	0	0	0	0	220.6	272.3	276.5	283.3	1.3656	1.5066	1.3664	1.4363	1.4066	15.6667	21.8333	9.4	6.2	5.2	10.6	8	7.6	40	60.4255	66.8085	51.4504	63.3588	65.1908
504	5	0	379	143	83	119	0	0	0	0	0	0	0	0	236.2	281.7	288.5	284.1	1.6263	1.6903	1.6669	1.4722	1.6266	10.5	9.66667	5.4	5.8	5.6	7.4	6	5.6	48.5714	44.7619	46.6667	23.4483	37.931	42.069
510	0	0	878	543	482	637	0	0	0	0	0	0	0	0	193.9	245.2	258.5	251.7	1.3927	1.2898	1.4071	1.2369	1.3414	18	26	7.6	4	4	11.2	8.2	4.8	57.7778	77.7778	77.7778	56.9231	68.4615	81.5385
511	0	10	2926	3986	4055	2912	0	0	0	0	0	0	0	0	91	42.9	33.7	78.2	1.3038	1.326	1.2901	1.329	1.3119	26	24.8333	20.4	14.2	12.2	18.2	19	13.4	21.5385	45.3846	53.0769	26.7114	23.4899	46.0403
512	5	10	1957	2543	2890	2716	0	0	0	0	0	0	0	0	76.8	62.2	51.2	81.2	1.2609	1.2637	1.1824	1.1591	1.2164	37.3333	29.1667	38.2	27.6	26.4	24.2	22.8	21	-2.32143	26.0714	29.2857	17.0286	21.8286	28
513	10	0	1125	618	304	353	0	0	0	0	0	0	0	0	188.7	254.6	278	271.7	1.2019	1.1948	1.2836	1.2944	1.2229	16	17	13	10.2	5.8	11	8.8	6.2	18.75	36.25	63.75	35.2941	48.2353	63.5294
514	5	10	1715	1827	1759	1640	0	0	0	0	0	0	0	0	110.5	110.4	110	122.4	1.2825	1.3615	1.3263	1.3348	1.3255	26.6667	16.8333	22.6	16	14.8	24.8	18.6	16.2	15.25	40	44.5	-47.3267	-10.495	3.76238
520	0	0	116	17	4	0	0	0	0	0	0	0	0	0	281	299.1	299.6	300	1.8791	1.9885	1.9777	2.0217	1.9163	16	15	9.6	8.6	7.8	9.2	10	7	40	46.25	51.25	38.6667	33.3333	53.3333
521	10	10	884	980	951	1028	0	0	0	0	0	0	0	0	161.8	171.6	185.1	159.7	1.4851	1.381	1.4006	1.2796	1.3879	40.8333	41.1667	30	23.8	27.4	31	31.8	24.4	26.5306	41.7143	32.898	24.6964	22.753	40.7287
522	0	10	65	3	3	0	0	0	0	0	0	0	0	0	286.2	299.7	299.4	300	1.8576	2.036	2.0209	2.0015	1.9582	18.8333	25.3333	21.4	21.4	18	19	25.8	13.8	-13.6283	-13.6283	4.42478	25	-1.84211	45.5263
523	5	0	181	39	23	10	0	0	0	0	0	0	0	0	269.2	293	295.7	297.5	1.7995	1.8876	2.0235	1.9088	1.8526	11.6667	14.8333	8.2	7.6	6.4	9.4	7.4	6.4	29.7143	34.8571	45.1429	36.6292	50.1124	56.8539
524	0	10	1729	1928	1573	1204	0	0	0	0	0	0	0	0	122.7	121.3	164.4	187.2	1.3757	1.3075	1.343	1.3387	1.3421	29.8333	44.3333	32.2	30.6	24.2	53.2	24	22.2	-7.93296	-2.56983	18.8827	-20	45.8647	49.9248
530	10	0	128	29	45	36	0	0	0	0	0	0	0	0	282.1	295.6	293.4	296.4	1.7217	1.8109	1.7334	1.7993	1.7539	14.5	17.6667	7	6.8	4.6	9.4	11.4	5.2	51.7241	53.1034	68.2759	46.7925	35.4717	70.566
531	10	10	1417	1628	617	1226	0	0	0	0	0	0	0	0	158.2	172.5	235.3	190.9	1.3573	1.2869	1.5195	1.366	1.3675	21.3333	17.3333	13.2	10	4.6	16	17	8.6	38.125	53.125	78.4375	7.69231	1.92308	50.3846
532	5	0	417	36	30	1	0	0	0	0	0	0	0	0	240.7	294	295.9	300	1.5153	1.7593	1.708	1.8118	1.5951	18.3333	21.5	14	12.8	10.4	15	15.6	11	23.6364	30.1818	43.2727	30.2326	27.4419	48.8372
533	5	10	2116	2202	1834	639	0	0	0	0	0	0	0	0	106.4	123.3	134.4	225.6	1.2823	1.343	1.3274	1.6304	1.3681	31.1667	38	19	19.2	16.2	20.6	18.4	17.8	39.0374	38.3957	48.0214	45.7895	51.5789	53.1579
534	10	0	428	310	21	208	0	0	0	0	0	0	0	0	244.4	269	297.2	281.5	1.4396	1.4656	1.7339	1.3294	1.4603	19	21.8333	9.8	11	7.2	9.8	7.6	6.8	48.4211	42.1053	62.1053	55.1145	65.1908	68.855
540	0	0	61	14	16	0	0	0	0	0	0	0	0	0	292.3	298.4	296.7	300	2.0726	1.8872	2.0126	2.0654	2.0219	9.5	9	8.8	6.4	8.8	10.4	8.8	6.2	7.36842	32.6316	7.36842	-15.5556	2.22222	31.1111
541	5	0	665	490	277	563	0	0	0	0	0	0	0	0	221.6	243.1	272	240.1	1.3274	1.3226	1.3836	1.3248	1.3335	20	16.6667	7.6	6.6	5.8	11.8	7	8.4	62	67	71	29.2	58	49.6
542	0	10	6	38	7	20	0	0	0	0	0	0	0	0	300	295.3	299.7	299.3	1.9339	2.1039	2.0767	2.0234	2.0516	33	29.6667	21.2	14.2	12.6	16.2	12.6	8.8	35.7576	56.9697	61.8182	45.3933	57.5281	70.3371
543	5	10	963	1515	1798	1773	0	0	0	0	0	0	0	0	143.9	124.8	134.5	126.7	1.528	1.4192	1.3649	1.311	1.4051	26.3333	30	25.8	16.6	14.2	19.6	19.4	18.8	2.02532	36.962	46.0759	34.6667	35.3333	37.3333
544	10	10	356	138	9	0	0	0	0	0	0	0	0	0	240.3	278.5	299.5	300	1.7103	1.9429	2.035	1.9946	1.8468	20.5	20.5	15.8	16.2	12.8	12.8	13.4	11.4	22.9268	20.9756	37.561	37.561	34.6341	44.3902
550	0	10	2050	2907	2996	2447	0	0	0	0	0	0	0	0	107.2	63.3	58.3	85.5	1.3308	1.3251	1.3232	1.3169	1.3239	34.5	45	31.2	31.2	17.2	27.6	26.4	27	9.56522	9.56522	50.1449	38.6667	41.3333	40
551	10	0	268	72	38	44	0	0	0	0	0	0	0	0	255	290.5	293	294.5	1.6018	1.7722	1.831	1.8207	1.7046	20.8333	28	14.6	12.8	11	17	12.8	9.4	29.92	38.56	47.2	39.2857	54.2857	66.4286
552	0	0	814	1103	861	737	0	0	0	0	0	0	0	0	183.7	195.6	216.9	228.2	1.4933	1.2536	1.293	1.2655	1.3389	29.8333	31.1667	15.2	12.6	11	15.8	15.2	11.2	49.0503	57.7654	63.1285	49.3048	51.2299	64.0642
553	5	10	2068	2014	2385	2783	0	0	0	0	0	0	0	0	57.4	93.2	101.3	74.1	1.3849	1.4095	1.2857	1.1791	1.3136	37.1667	41.5	29.2	24.6	22.8	34.2	24.6	18.8	21.435	33.8117	38.6547	17.5904	40.7229	54.6988
554	0	0	105	29	31	22	0	0	0	0	0	0	0	0	284.3	297.4	296.4	298.7	1.9509	1.8585	1.7868	1.8066	1.8812	25.8333	20.8333	16.8	13	9.8	14.6	8.2	8.6	34.9677	49.6774	62.0645	29.92	60.64	58.72
560	10	10	1983	2189	1987	1660	0	0	0	0	0	0	0	0	89.7	96.7	130.1	140.9	1.3053	1.3628	1.3785	1.3944	1.359	31.3333	32.6667	29.8	24	26.6	23.4	25	16.2	4.89362	23.4043	15.1064	28.3673	23.4694	50.4082
561	5	0	259	5	8	25	0	0	0	0	0	0	0	0	264.6	299.3	298.3	297.2	1.4929	1.8557	1.9103	1.6145	1.5645	18	20.1667	8.6	10.2	5.8	11.2	12.4	7	52.2222	43.3333	67.7778	44.4628	38.5124	65.2893
562	5	10	1800	1794	2235	2488	0	0	0	0	0	0	0	0	80.6	88.8	53.4	66.5	1.364	1.3101	1.1304	1.1556	1.2366	35	34	19.2	16	18.8	31.4	17.6	17.6	45.1429	54.2857	46.2857	7.64706	48.2353	48.2353
563	10	0	234	106	40	15	0	0	0	0	0	0	0	0	257	279.1	295.2	298.7	1.675	1.8171	1.7939	1.9335	1.7514	15.1667	18.3333	10.8	7.6	4.6	11.4	9	5.2	28.7912	49.8901	69.6703	37.8182	50.9091	71.6364
564	0	0	117	19	1	9	0	0	0	0	0	0	0	0	280.6	296.1	300	296.9	1.8036	1.9334	1.9777	1.8478	1.8448	27.1667	25	20.4	19.8	12.4	19	22	11.6	24.908	27.1166	54.3558	24	12	53.6
570	5	10	1699	2188	2387	2446	0	0	0	0	0	0	0	0	130.5	86.4	88.3	87.7	1.2403	1.1661	1.1091	1.0844	1.1485	16.5	20.6667	17.8	17.6	10	16.8	14.2	11.2	-7.87879	-6.66667	39.3939	18.7097	31.2903	45.8065
571	5	0	166	56	66	15	0	0	0	0	0	0	0	0	276.7	294	291.1	299.1	1.6557	1.8437	1.8305	1.9996	1.7651	17.6667	19.6667	11.4	6.6	8	14	11.2	8	35.4717	62.6415	54.717	28.8136	43.0508	59.322
572	0	10	1832	2615	2565	3056	0	0	0	0	0	0	0	0	82	61	51.3	44	1.264	1.2274	1.2198	1.1409	1.2112	22.5	20.3333	23.6	16	14	22.4	15.8	12.8	-4.88889	28.8889	37.7778	-10.1639	22.2951	37.0492
573	10	0	225	57	48	5	0	0	0	0	0	0	0	0	262.8	293.1	294	299.9	1.766	2.0615	1.8959	1.9712	1.8657	19.5	25.5	14.8	11.6	10.8	13.4	12.6	7.2	24.1026	40.5128	44.6154	47.451	50.5882	71.7647
574	10	10	1509	2267	2453	2099	0	0	0	0	0	0	0	0	132.1	90.9	76.9	81.8	1.2386	1.1913	1.1594	1.1442	1.182	27	36.1667	21.4	16.4	15.2	19.2	13.6	16.8	20.7407	39.2593	43.7037	46.9124	62.3963	53.5484
580	5	0	103	17	17	28	0	0	0	0	0	0	0	0	283.3	296.5	298.5	296.2	1.7554	1.69	1.9968	1.8293	1.7888	20.1667	22.6667	15.2	15	11	18.8	12.6	10.6	24.6281	25.6198	45.4545	17.0588	44.4118	53.2353
581	10	0	165	28	44	16	0	0	0	0	0	0	0	0	270.6	295	293.2	298.2	1.7851	1.9165	1.7945	1.7669	1.8053	17.5	21.1667	7	6	6	10.2	7.6	7.6	60	65.7143	65.7143	51.811	64.0945	64.0945
582	0	10	505	527	549	389	0	0	0	0	0	0	0	0	231.4	233	224.2	244.6	1.5294	1.5146	1.5478	1.6175	1.5459	37.3333	36.5	17.6	23.8	22.8	25.8	33.2	28.2	52.8571	36.25	38.9286	29.3151	9.0411	22.7397
583	0	0	1443	827	483	714	0	0	0	0	0	0	0	0	167.5	233.8	267.5	248.7	1.2884	1.2718	1.4188	1.3071	1.31	17.8333	17.8333	8	7.8	5.6	17.2	14.6	7.4	55.1402	56.2617	68.5981	3.5514	18.1308	58.5047
584	10	0	237	123	109	195	0	0	0	0	0	0	0	0	266.1	285.7	283.8	272.6	1.6439	1.5554	1.6347	1.4946	1.5923	23.5	26.8333	14.2	11.8	8	17.8	14.6	8.4	39.5745	49.7872	65.9574	33.6646	45.5901	68.6957
590	5	10	1185	1550	1953	2033	0	0	0	0	0	0	0	0	121.6	94.9	77.2	83.2	1.3424	1.2428	1.1499	1.1208	1.2089	30.1667	27	20.4	18.2	16.4	20.2	18.4	17.8	32.3757	39.6685	45.6354	25.1852	31.8519	34.0741
591	5	0	101	43	12	28	0	0	0	0	0	0	0	0	286.4	293.9	297.8	296.7	1.9214	1.8433	1.9684	1.7374	1.8853	23.1667	24.5	12.2	11.6	12	16.6	14	12.6	47.3381	49.9281	48.2014	32.2449	42.8571	48.5714
592	0	10	1296	1232	976	822	0	0	0	0	0	0	0	0	126.7	132	168	187.8	1.5438	1.6411	1.6745	1.6892	1.6316	33.1667	31.8333	39	38	27	34.4	34.8	38.8	-17.5879	-14.5729	18.593	-8.06283	-9.31937	-21.8848
593	10	10	2407	1660	1102	417	0	0	0	0	0	0	0	0	65.2	112.7	150.2	227.1	1.3121	1.3423	1.5101	1.8297	1.4485	14.6667	19	14	12.2	10.4	17.4	28.6	16.6	4.54545	16.8182	29.0909	8.42105	-50.5263	12.6316
594	10	10	1658	1831	1358	1122	0	0	0	0	0	0	0	0	127.7	127.8	154.3	190.6	1.324	1.3241	1.3828	1.3066	1.3353	24.8333	28.5	22.8	18.6	15.8	22.4	19.2	13.2	8.18792	25.1007	36.3758	21.4035	32.6316	53.6842
600	0	10	1874	2015	1255	1076	0	0	0	0	0	0	0	0	105.1	103.2	165.6	180.6	1.2963	1.3806	1.5082	1.4341	1.3951	21.6667	18.8333	13	13.8	10.2	16.4	11.8	10.8	40	36.3077	52.9231	12.9204	37.3451	42.6549
601	5	10	1286	1239	603	257	0	0	0	0	0	0	0	0	110.9	135	200.7	259.9	1.357	1.3713	1.6036	1.9072	1.4791	26.8333	27.8333	23.2	18	14.6	19.4	17.6	11.8	13.5404	32.9193	45.5901	30.2994	36.7665	57.6048
602	10	0	505	36	13	8	0	0	0	0	0	0	0	0	231.9	295.5	297.4	299.3	1.4352	1.813	2.0685	1.9509	1.5523	18.5	19.8333	12.2	10	6.4	10	8.4	6.6	34.0541	45.9459	65.4054	49.5798	57.6471	66.7227
603	0	0	438	140	98	48	0	0	0	0	0	0	0	0	231.7	278	289.5	293.3	1.5114	1.6285	1.5523	1.5585	1.551	17.3333	17.8333	10.2	8.8	7.4	14.2	9.4	8.6	41.1538	49.2308	57.3077	20.3738	47.2897	51.7757
604	5	0	221	75	21	54	0	0	0	0	0	0	0	0	271.8	288.2	293.9	292.4	1.7269	1.8794	1.884	1.8442	1.7898	21.8333	25.3333	14.2	16.2	15.4	26.2	17.4	19.6	34.9618	25.8015	29.4656	-3.42105	31.3158	22.6316
610	0	0	357	371	274	213	0	0	0	0	0	0	0	0	241.8	253.9	274.6	278.9	1.6518	1.4325	1.4019	1.4585	1.5053	23	21.3333	15.8	12.6	7.6	17.6	16.6	10.4	31.3043	45.2174	66.9565	17.5	22.1875	51.25
611	10	10	669	872	908	735	0	0	0	0	0	0	0	0	191.1	178.4	183.7	214.8	1.5109	1.3833	1.3951	1.4147	1.4249	43.5	29.8333	31.2	31.2	27.4	34.4	28.8	33.6	28.2759	28.2759	37.0115	-15.3073	3.46369	-12.6257
612	0	10	2212	2826	3388	3460	0	0	0	0	0	0	0	0	87.4	74	55.2	67.3	1.2474	1.2591	1.1597	1.1037	1.1904	25.3333	39.3333	20.2	15.8	14.8	30.4	18.6	18.8	20.2632	37.6316	41.5789	22.7119	52.7119	52.2034
613	5	10	1134	1291	1288	1075	0	0	0	0	0	0	0	0	142.1	112	127.3	167.8	1.4319	1.4825	1.4702	1.5676	1.4855	23.3333	34.1667	17.4	13.8	11.2	19.8	16.2	20	25.4286	40.8571	52	42.0488	52.5854	41.4634
