# Supplementary material for: Dissecting the roles of β-arrestin2 and GSK-3 signaling in 5-HT1BR-mediated perseverative behavior and prepulse inhibition deficits in mice
Source: PLoS One. 2019 Feb 5;14(2):e0211239. doi: 10.1371/journal.pone.0211239 (PMC6363181; doi:10.1371/journal.pone.0211239)
Supplement: S3 Data — Excel spreadsheet including raw data from Experiment 3 open field test. (XLS) [file pone.0211239.s006.xls]

## Sheet: SB RU3 Long Data.xls
SUBJECT ID	PreRx	Rx	TOTDIST 1	TOTDIST 2	TOTDIST 3	TOTDIST 4	RESTIME 1	RESTIME 2	RESTIME 3	RESTIME 4	VACTV 1	VACTV 2	VACTV 3	VACTV 4	VTIME 1	VTIME 2	VTIME 3	VTIME 4	SPATIAL D 1	SPATIAL D 2	SPATIAL D 3	SPATIAL D 4	SPATIAL D COLLAPSED
3862	10	0	1245	994	593	308	176	215.1	241.1	268.2	1	0	0	0	0.1	0	0	0	1.2839	1.2389	1.3395	1.3422	1.2888
3863	5	3	3169	3425	3519	3167	80.9	69.9	69.7	48.7	0	0	0	0	0	0	0	0	1.2679	1.2602	1.2468	1.2454	1.255
3864	0	3	3338	3738	3701	3662	76.4	61.2	43.4	60.5	0	0	0	0	0	0	0	0	1.2401	1.2799	1.2678	1.2449	1.2583
3865	0	0	122	16	2	2	280.9	299.2	299.4	300	0	0	0	0	0	0	0	0	1.8424	2.061	2.0315	2.2469	1.9085
3866	5	0	1166	479	349	507	190.1	257.9	270.8	253.6	0	0	0	0	0	0	0	0	1.3243	1.2662	1.487	1.3316	1.3442
3868	10	0	1209	548	538	111	177.3	249.6	251.2	291.3	0	0	0	0	0	0	0	0	1.326	1.3108	1.282	1.5487	1.3279
3869	10	3	2613	3314	3651	3297	90.5	86.7	57.9	89.5	0	0	0	0	0	0	0	0	1.294	1.2751	1.2835	1.2855	1.2844
3870	5	0	1044	293	205	448	200.9	271.5	282.4	266.5	0	0	0	0	0	0	0	0	1.2609	1.4212	1.4091	1.3349	1.3199
3871	0	0	750	555	271	161	204	244.4	261.6	277.8	0	0	0	0	0	0	0	0	1.4135	1.2707	1.3237	1.2613	1.3436
3872	5	3	2101	2235	2663	3006	115	115.8	74.3	54.7	0	0	0	0	0	0	0	0	1.299	1.2683	1.2028	1.1832	1.2355
3873	0	3	2998	3628	3705	3861	70.5	44.4	33.9	46	0	0	0	0	0	0	0	0	1.2743	1.3145	1.286	1.2515	1.2817
3874	0	3	2190	2754	3043	3544	109.8	68.9	79.6	44.5	0	0	0	0	0	0	0	0	1.3451	1.3214	1.3007	1.2239	1.2954
3875	10	0	1231	555	370	144	170.9	247.8	261.5	288	0	0	0	0	0	0	0	0	1.3339	1.2623	1.2896	1.4487	1.3166
3876	0	0	285	82	613	395	256.3	287.5	232.1	263.3	0	0	0	0	0	0	0	0	1.6297	1.8007	1.4101	1.3629	1.51
3877	5	3	2271	2634	2893	3151	98.4	73.3	61.2	57.2	0	0	0	0	0	0	0	0	1.3037	1.2321	1.2075	1.1678	1.2254
3878	0	3	1955	2256	1969	2208	105.9	81.8	91.9	85.7	0	0	0	0	0	0	0	0	1.3694	1.3688	1.4027	1.3181	1.3643
3879	10	0	521	273	107	5	235.4	271.2	291.5	299.2	0	0	0	0	0	0	0	0	1.5265	1.4202	1.4433	1.9432	1.5122
3880	10	3	3449	3170	3566	3597	51.3	61.6	51.2	41.5	0	0	0	0	0	0	0	0	1.3339	1.3402	1.3064	1.2816	1.3151
3881	0	0	1285	857	455	420	180.2	225.4	262.2	265.9	0	0	1	1	0	0	0	0.5	1.2791	1.2176	1.2873	1.3202	1.2707
3882	10	0	1642	752	695	224	161	240.8	237.9	280.4	3	0	0	0	0.7	0	0	0	1.2387	1.2342	1.226	1.5059	1.2626
3883	10	3	2307	2274	2270	2248	92.5	117.6	100.4	102.9	0	0	0	0	0	0	0	0	1.2711	1.2294	1.2548	1.215	1.2431
3884	5	0	1305	778	678	454	168.4	228.5	227.5	259.8	0	0	0	0	0	0	0	0	1.3235	1.2982	1.2192	1.2897	1.2894
3885	0	0	936	919	468	377	185.2	213.9	258.7	268.7	0	0	0	0	0	0	0	0	1.4101	1.2608	1.3545	1.3626	1.3487
3886	0	3	3841	4147	3640	4034	45.7	40	41.5	34.5	0	0	0	0	0	0	0	0	1.2245	1.2336	1.3141	1.3103	1.2703
3887	0	0	177	34	0	0	272.6	295.2	300	300	0	0	0	0	0	0	0	0	1.6679	1.7672	2.0347		1.6959
3888	5	3	2638	2527	3041	3865	87.3	81.9	62.7	21.9	0	0	0	0	0	0	0	0	1.3357	1.3908	1.3059	1.264	1.3215
3889	10	3	3270	3157	3232	2754	63.5	74.5	54.6	66	0	0	0	0	0	0	0	0	1.2575	1.2766	1.2232	1.1266	1.2204
3890	10	0	309	169	219	57	256.9	282	284	294.9	0	0	0	0	0	0	0	0	1.5145	1.5295	1.4918	1.4986	1.5122
3891	5	0	616	124	89	9	233.3	291.4	293.8	298.2	0	0	0	0	0	0	0	0	1.366	1.2722	1.2828	1.8647	1.3454
3892	5	3	3116	3433	3912	3778	72.9	60.9	36.3	29.6	0	0	0	0	0	0	0	0	1.2144	1.2505	1.2499	1.3021	1.2549
3893	10	3	3089	3417	3363	3704	66.1	68.5	66.2	48.5	0	0	0	0	0	0	0	0	1.3092	1.2756	1.3147	1.2396	1.2845
3894	10	0	922	482	168	62	200.2	242.9	284.8	294.7	0	0	0	0	0	0	0	0	1.2832	1.3032	1.3995	1.1058	1.2988
3895	5	0	500	116	16	0	228.6	284.6	298	300	0	0	0	0	0	0	0	0	1.4217	1.3795	1.285		1.4068
3896	0	3	2521	2751	2822	2647	109.6	86.6	69	78.9	0	0	0	0	0	0	0	0	1.2873	1.2432	1.1917	1.1879	1.2271
3897	0	0	1197	774	55	473	181.3	234.1	297	264.9	0	0	0	0	0	0	0	0	1.281	1.2432	1.5928	1.2648	1.2811
3898	10	3	3057	2905	2960	3240	80.4	66.7	55.8	50.6	0	0	0	0	0	0	0	0	1.2395	1.2532	1.2684	1.2392	1.25
3899	5	3	2371	3005	2727	2901	80.4	81.2	53	58.7	0	0	0	0	0	0	0	0	1.271	1.2739	1.3211	1.2566	1.2809
3900	5	0	1638	791	644	702	150.4	222.3	240	243.2	1	3	4	0	0.1	0.4	0.7	0	1.2407	1.2443	1.286	1.2149	1.2458
3985	0	3	1985	2151	2580	2836	90.9	88.7	66.2	57.4	0	0	0	0	0	0	0	0	1.2882	1.2999	1.2597	1.1864	1.2575
3986	10	3	3203	3592	3471	3362	66.1	59.8	35.9	47.2	0	0	0	0	0	0	0	0	1.2193	1.246	1.1994	1.2256	1.2224
3987	5	0	670	324	220	70	206.6	254.5	272.3	293.7	0	0	0	0	0	0	0	0	1.4536	1.488	1.4939	1.4777	1.4711
3988	0	0	365	208	188	150	235.2	264.3	271.6	277.9	0	0	0	0	0	0	0	0	1.5656	1.6203	1.393	1.3744	1.5182
3989	10	0	1149	777	404	326	187.5	233.9	273.1	279.8	0	0	0	0	0	0	0	0	1.3458	1.371	1.446	1.2968	1.3649
3990	10	3	3328	3072	3066	3193	58.2	56.7	58.3	57.5	0	0	0	0	0	0	0	0	1.2935	1.2999	1.2572	1.2419	1.2734
3991	5	3	2134	2460	2632	2653	77.8	78.5	53.7	62.2	0	0	0	0	0	0	0	0	1.2761	1.2884	1.2121	1.221	1.2488
3992	0	3	2488	2708	2773	2708	70.5	71.9	76.8	88.9	0	0	0	0	0	0	0	0	1.2321	1.2627	1.2451	1.2078	1.2371
3993	10	0	1033	296	113	154	198.9	268.5	289.5	276.9	0	0	0	0	0	0	0	0	1.355	1.3528	1.4365	1.5452	1.3858
3994	5	0	878	715	468	404	193.9	226.3	247.2	268.4	0	0	0	0	0	0	0	0	1.3723	1.2964	1.3117	1.1961	1.3167
3995	5	0	634	711	602	308	222.6	223.1	247.5	270.1	0	0	0	0	0	0	0	0	1.4337	1.3018	1.294	1.2304	1.3363
3996	10	3	2661	3096	3670	3710	83.5	70.8	56.8	56.2	0	0	0	0	0	0	0	0	1.2436	1.2168	1.2054	1.2017	1.2163
3997	0	3	3988	3627	3434	3050	33.4	33.2	27	35	0	0	0	0	0	0	0	0	1.2826	1.3069	1.3501	1.3649	1.3254
3998	10	0	1284	929	639	591	172.3	214.3	246.1	241.9	2	3	1	6	0.1	0.3	0	0.4	1.2938	1.2856	1.3667	1.277	1.3033
3999	0	0	175	39	28	3	267.7	298.1	296.7	300	0	0	0	0	0	0	0	0	1.7154	1.9446	1.8976	1.8134	1.8046
7651	5	0	1135	401	220	510	193.4	266.3	280.6	249.9	0	0	0	0	0	0	0	0	1.3322	1.4578	1.3452	1.274	1.3447
7652	10	3	2981	3150	3293	3208	52.4	40.4	28.9	29.1	0	0	0	0	0	0	0	0	1.3516	1.2748	1.3141	1.2422	1.2958
7653	0	0	961	665	134	472	198.8	246.7	289.1	261.9	0	0	0	0	0	0	0	0	1.3089	1.3021	1.4335	1.2894	1.3139
7654	0	3	2242	2225	2044	2394	86.2	94.8	112.8	92.2	0	0	0	0	0	0	0	0	1.3867	1.354	1.2889	1.234	1.3179
7655	5	3	2197	2403	3072	3647	108.1	97.8	55.1	37.8	0	0	0	0	0	0	0	0	1.2876	1.3016	1.2097	1.1666	1.2383
7656	5	0	1744	1148	773	603	138.8	197.7	226.5	239.5	0	0	0	0	0	0	0	0	1.276	1.2173	1.3069	1.2202	1.2584
7657	10	3	3317	3505	3632	3222	76.7	50.8	53.3	62.1	0	0	0	0	0	0	0	0	1.2315	1.2653	1.2169	1.2392	1.2383
7658	5	3	3534	3157	3657	3732	68.9	92.6	50.9	64.9	0	0	0	0	0	0	0	0	1.2404	1.3472	1.284	1.285	1.2873
7659	10	0	884	188	380	553	209.9	283.9	260.9	248.1	2	0	0	0	0.2	0	0	0	1.3729	1.6595	1.4567	1.3026	1.4086
7660	0	3	2561	3150	3435	3312	98.7	80.2	64.3	57.2	0	0	0	0	0	0	0	0	1.3229	1.3558	1.3055	1.3069	1.3226
7661	0	0	1648	698	394	518	165.2	241.6	275	256	0	0	0	0	0	0	0	0	1.2236	1.3091	1.3156	1.2725	1.2652
7663	10	3	2761	2899	3203	3270	73.3	52.1	45.4	35.8	0	0	0	0	0	0	0	0	1.2554	1.285	1.2536	1.2335	1.2566
7664	5	3	2830	3594	3627	3575	88.5	57.3	64.3	65.9	0	0	0	0	0	0	0	0	1.2593	1.2055	1.2232	1.2115	1.2245
7665	5	0	176	18	3	5	273.8	298.5	298.9	299.9	0	0	0	0	0	0	0	0	1.7323	1.9508	1.8572	1.7315	1.7897
7666	10	3	3512	4068	4608	4250	39.4	29.4	18.9	30.9	0	0	0	0	0	0	0	0	1.3687	1.3281	1.3246	1.2869	1.3266
7667	5	0	1331	917	226	688	182.2	222.9	281.8	246.8	7	7	4	8	1.5	0.8	1.1	0.9	1.3092	1.2822	1.6	1.3097	1.3403
7668	0	0	1529	1018	702	372	153.3	211.9	238.8	265	0	0	0	0	0	0	0	0	1.2725	1.2181	1.2427	1.3297	1.2577
7669	5	3	2732	2814	3313	3336	103.5	83.9	68.6	79.4	0	0	0	0	0	0	0	0	1.2752	1.2516	1.2234	1.2153	1.2407
7670	10	0	801	374	228	4	210.7	268.6	281	300	0	0	0	0	0	0	0	0	1.3362	1.4168	1.3405	1.8784	1.3624
7671	5	0	1250	772	550	105	166.9	236.1	264.1	294.3	0	0	0	0	0	0	0	0	1.3228	1.304	1.229	1.3899	1.3029
7672	10	0	1550	778	184	632	145.9	225.1	281.2	237.2	0	0	0	1	0	0	0	0	1.2771	1.3257	1.3892	1.2881	1.3018
7673	0	0	665	197	148	4	216.8	280.1	288.4	300	0	0	0	0	0	0	0	0	1.4179	1.6295	1.5592	2.0416	1.5007
7674	5	3	2025	2834	2363	2297	102	68.4	59.8	77.2	0	0	0	0	0	0	0	0	1.2839	1.3047	1.3385	1.3039	1.3077
7676	0	3	1899	2000	2081	2215	120.1	110.5	105.2	74.5	0	0	0	0	0	0	0	0	1.4012	1.3708	1.3221	1.372	1.3669
7677	0	3	1984	2464	2739	2886	98.4	68.6	69.4	70.6	0	0	0	0	0	0	0	0	1.2474	1.2804	1.2798	1.2435	1.2631
7678	10	0	1308	767	716	233	171.2	230.9	235.9	279.9	0	0	0	0	0	0	0	0	1.2372	1.331	1.2909	1.3039	1.2807
7679	0	0	831	502	256	131	203.7	257.2	274.7	288	0	0	0	0	0	0	0	0	1.2722	1.2586	1.343	1.3811	1.2891
7680	5	3	2905	2959	3477	3673	78.5	68.6	57.5	38.2	0	0	0	0	0	0	0	0	1.2952	1.2854	1.2114	1.2044	1.2478
7681	10	3	3268	3738	2980	2903	73.1	40.3	57.2	59.1	0	0	0	0	0	0	0	0	1.2803	1.2561	1.2683	1.2298	1.2587
