# Supplementary material for: Dissecting the roles of β-arrestin2 and GSK-3 signaling in 5-HT1BR-mediated perseverative behavior and prepulse inhibition deficits in mice
Source: PLoS One. 2019 Feb 5;14(2):e0211239. doi: 10.1371/journal.pone.0211239 (PMC6363181; doi:10.1371/journal.pone.0211239)
Supplement: S4 Data — Excel spreadsheet including raw data from Experiment 4 open field and PPI tests. (XLS) [file pone.0211239.s007.xls]

## Sheet: ARA Data.xls
SUBJECT ID	PreRx	RU	TOTDIST 1	TOTDIST 2	TOTDIST 3	TOTDIST 4	VACTV 1	VACTV 2	VACTV 3	VACTV 4	VTIME 1	VTIME 2	VTIME 3	VTIME 4	RESTIME 1	RESTIME 2	RESTIME 3	RESTIME 4	SPATIAL D1	SPATIAL D2	SPATIAL D3	SPATIAL D4	Spatial d Total	STARTLE B2	STARTLE B3	B2 pp3	B2 pp6	B2 pp12	B3 pp3	B3 pp6	B3 pp12	B2 pp3 PPI	B2 pp6 PPI	B2 pp12 PPI	B3 pp3 PPI	B3 pp6 PPI	B3 pp12 PPI
2000	0	10	48	3	10	13	0	0	0	0	0	0	0	0	289.6	299.7	298.6	298.4	1.8542	2.0222	2.0059	2.0318	1.9751	25.6667	35	25	21.6	21.2	16.2	14.4	16	2.5974	15.8442	17.4026	53.7143	58.8571	54.2857
2001	20	0	547	477	249	474	0	0	0	0	0	0	0	0	225	250	279.5	250.6	1.4833	1.4259	1.4071	1.3656	1.4298	18.8333	25	10.6	8.8	5.8	14.6	11	9.2	43.7168	53.2743	69.2035	41.6	56	63.2
2002	10	10	812	865	801	531	0	0	0	0	0	0	0	0	159.1	166.3	196.1	239	1.4213	1.3444	1.4308	1.4379	1.405	20.1667	20.3333	16.6	15.8	13	11.2	12.8	9.8	17.686	21.6529	35.5372	44.918	37.0492	51.8033
2003	10	0	82	16	5	4	0	0	0	0	0	0	0	0	287.3	298.8	299.9	300	1.915	1.7491	1.5971	1.8119	1.8453	25.6667	27	10.6	8.6	9.6	15.2	15.4	10.4	58.7013	66.4935	62.5974	43.7037	42.963	61.4815
2004	20	10	1954	2733	2872	2508	0	0	0	0	0	0	0	0	72.8	40.9	32.4	47	1.2913	1.3248	1.3628	1.3767	1.3395	26.3333	26.6667	23.6	19	14.4	19.6	14	13.6	10.3797	27.8481	45.3165	26.5	47.5	49
2005	0	0	470	253	144	65	0	0	0	0	0	0	0	0	230.9	266.5	282.6	293.1	1.4378	1.455	1.4517	1.4001	1.4425	7.16667	8	9.4	6.2	5.2	10.8	7	6.6	-31.1628	13.4884	27.4419	-35	12.5	17.5
2006	20	10	1726	2198	2042	2262	0	0	0	0	0	0	0	0	95.5	91.4	89.1	100.4	1.2906	1.1739	1.0956	1.0801	1.1601	25	31.8333	19.8	17	16.4	17.8	16.2	16	20.8	32	34.4	44.0838	49.1099	49.7382
2007	10	0	195	9	46	1	0	0	0	0	0	0	0	0	272.3	300	294.5	300	1.6072	1.57	1.836	1.7464	1.6658	8	10.3333	9.8	6.2	4.8	8.4	8.6	5.6	-22.5	22.5	40	18.7097	16.7742	45.8065
2008	20	0	101	1	6	0	0	0	0	0	0	0	0	0	284.7	300	299.4	300	1.7627	1.887	1.8642		1.7763	23.3333	24.1667	16.2	11.6	9	16.2	16.2	14.8	30.5714	50.2857	61.4286	32.9655	32.9655	38.7586
2009	0	10	533	203	31	40	0	0	0	0	0	0	0	0	205.8	264.2	296.5	292.5	1.6512	1.8456	1.9718	1.9706	1.7985	27.3333	26.5	19.2	17.8	15.4	21	17.2	14.6	29.7561	34.878	43.6585	20.7547	35.0943	44.9057
2010	0	0	112	4	14	65	0	0	0	0	0	0	0	0	283.1	299.9	297.8	292.3	1.7909	2.1139	1.8354	1.9289	1.8448	19.6667	24.3333	12.2	13	6.2	8.8	14.2	6.4	37.9661	33.8983	68.4746	63.8356	41.6438	73.6986
2011	20	0	617	625	169	74	0	0	0	0	0	0	0	0	237.9	241.4	289.6	294.6	1.4168	1.33	1.5495	1.3762	1.4051	11.1667	18.1667	8.2	7	5.6	13.8	11.4	7.4	26.5672	37.3134	49.8507	24.0367	37.2477	59.2661
2012	20	10	2051	2112	1741	1619	0	0	0	0	0	0	0	0	70.9	79.5	138.3	125.8	1.3161	1.3827	1.3525	1.3908	1.3585	19.1667	26.6667	19.4	17.6	18.4	15	13	14	-1.21739	8.17391	4	43.75	51.25	47.5
2013	10	10	893	545	639	807	0	0	0	0	0	0	0	0	156.7	218.6	212.4	199.5	1.4321	1.6816	1.6179	1.4589	1.5383	38.6667	28.3333	19.4	20.6	16.4	27.4	19.4	20.6	49.8276	46.7241	57.5862	3.29412	31.5294	27.2941
2014	0	10	1831	2333	2850	3024	0	0	0	0	0	0	0	0	74.5	48.6	29.6	32	1.256	1.2278	1.1512	1.1218	1.1867	28.8333	25	24.8	23.8	19	18.2	17.4	13.8	13.9884	17.4566	34.104	27.2	30.4	44.8
2015	10	0	989	567	284	68	0	0	0	0	0	0	0	0	211	260.4	274.4	294.2	1.3444	1.2868	1.3506	1.4374	1.3329	26.8333	22.1667	16.4	14	8.6	14.2	12	9	38.882	47.8261	67.9503	35.9398	45.8647	59.3985
2016	0	0	410	255	224	141	0	0	0	0	0	0	0	0	253.2	278.3	287.5	288.3	1.4453	1.5319	1.4267	1.3353	1.4517	27.6667	37.5	15.4	12.4	6.4	18	19	12.4	44.3373	55.1807	76.8675	52	49.3333	66.9333
2017	20	0	893	484	304	308	0	0	0	0	0	0	0	0	209.1	267.4	274.2	274.9	1.3409	1.3477	1.2984	1.1927	1.3145	19.3333	20.6667	12	11.8	10.4	13.4	10.4	10	37.931	38.9655	46.2069	35.1613	49.6774	51.6129
2018	10	10	2470	2525	2314	2370	0	0	0	0	0	0	0	0	57.5	44.2	64.2	73.5	1.3247	1.356	1.3014	1.2835	1.3172	25.8333	29.5	19.8	14.8	14	18.2	16.2	20.6	23.3548	42.7097	45.8065	38.3051	45.0847	30.1695
2019	20	10	2425	2695	2211	1900	0	0	0	0	0	0	0	0	64.5	54.3	84.7	97.1	1.3051	1.3596	1.3408	1.3757	1.3438	22.6667	20.3333	26.2	16.4	11.2	15.8	14.2	8.8	-15.5882	27.6471	50.5882	22.2951	30.1639	56.7213
2020	10	0	1057	331	157	115	0	0	0	0	0	0	0	0	197.3	268.8	288.6	289.4	1.2093	1.283	1.3014	1.254	1.2409	20.6667	17.8333	13	10.4	10.4	19.4	14	11.4	37.0968	49.6774	49.6774	-8.78505	21.4953	36.0748
2021	10	10	1714	2506	2378	2030	0	0	0	0	0	0	0	0	97.1	60.4	57.9	72.4	1.3207	1.236	1.1586	1.1277	1.2087	23.8333	28.5	25.8	18	20.8	23.2	22.6	18	-8.25175	24.4755	12.7273	18.5965	20.7018	36.8421
2022	0	10	1918	1848	1980	2281	0	0	0	0	0	0	0	0	92.9	88.1	80.7	76.4	1.2779	1.2408	1.1337	1.089	1.1855	20	24.1667	19.6	15.2	16	17.6	14.8	15.4	2	24	20	27.1724	38.7586	36.2759
2023	0	0	34	23	5	0	0	0	0	0	0	0	0	0	293.3	294.4	298.9	300	2.0709	1.874	1.9069	2.103	2.0016	13.3333	15.6667	7.4	7.6	6.8	7.8	9	7	44.5	43	49	50.2128	42.5532	55.3191
2024	20	10	1233	1030	348	224	0	0	0	0	0	0	0	0	153.9	173	266.1	278.5	1.3218	1.3323	1.5418	1.3654	1.3708	21.5	24.8333	16.2	13.8	13.2	12.8	18.6	13.6	24.6512	35.814	38.6047	48.4564	25.1007	45.2349
2025	0	0	1323	892	846	751	0	0	0	0	0	0	0	0	183	237.8	226.7	247.6	1.2829	1.2339	1.2239	1.2511	1.2529	25.8333	26.3333	16.2	12.2	9	17.2	16.2	10.4	37.2903	52.7742	65.1613	34.6835	38.481	60.5063
2026	10	0	1279	824	545	645	0	0	0	1	0	0	0	0.2	183.9	227.3	258.6	254.9	1.2581	1.2843	1.2664	1.2509	1.2644	23.3333	22.6667	12.6	13	7.2	20.6	18.4	9.8	46	44.2857	69.1429	9.11765	18.8235	56.7647
2027	20	10	2284	1911	2011	1880	0	0	0	0	0	0	0	0	97.4	126.2	123.4	128.8	1.3642	1.4259	1.4251	1.3839	1.3992	27.6667	23.1667	23.6	23.6	21	31.6	21.8	24.6	14.6988	14.6988	24.0964	-36.4029	5.89928	-6.18705
2028	20	0	736	79	14	96	0	0	0	0	0	0	0	0	208.9	290.7	298.3	291.5	1.3319	1.7468	1.9069	1.3908	1.4188	28.6667	26.8333	18.8	17.8	9	21.4	16.8	13.6	34.4186	37.907	68.6047	20.2484	37.3913	49.3168
2029	10	0	279	452	246	507	0	0	0	0	0	0	0	0	253.3	253.1	280.7	258.9	1.4603	1.2813	1.2662	1.1905	1.3166	18.6667	21	13.8	11.8	9.6	14.2	10.2	8.4	26.0714	36.7857	48.5714	32.381	51.4286	60
2030	0	0	633	39	9	103	0	0	0	0	0	0	0	0	238.4	296.5	300	291.1	1.4308	1.7611	1.8414	1.4637	1.5195	33.3333	26.3333	23.4	22.6	16.2	25.4	19.8	18.2	29.8	32.2	51.4	3.5443	24.8101	30.8861
2031	0	10	1740	2288	1597	1155	0	0	0	0	0	0	0	0	85	46.8	107.9	113.1	1.2867	1.2978	1.3912	1.5522	1.3711	36.1667	31.6667	21.8	20.8	17	29.4	24.4	25.4	39.7235	42.4885	52.9954	7.15789	22.9474	19.7895
2032	10	10	977	435	503	1005	0	0	0	0	0	0	0	0	159.4	248.9	260.8	221.3	1.3613	1.5546	1.4306	1.2491	1.3889	28.8333	23.6667	17.2	20.4	18.8	19.2	17	15	40.3468	29.2486	34.7977	18.8732	28.169	36.6197
2033	20	0	219	172	60	82	0	0	0	0	0	0	0	0	265.7	279.5	291.7	287.2	1.5919	1.3653	1.5321	1.4736	1.5026	16.6667	14.1667	13.6	9.6	9	13.4	11	9.2	18.4	42.4	46	5.41176	22.3529	35.0588
2034	10	10	975	1114	1276	1427	0	0	0	0	0	0	0	0	150.8	151.1	141.2	123.9	1.3754	1.3476	1.3106	1.2134	1.3129	20	13.8333	10.4	13.6	15.2	10.8	9	13	48	32	24	21.9277	34.9398	6.0241
2035	0	0	636	473	221	48	0	0	0	0	0	0	0	0	209	242.4	277.6	294.6	1.4467	1.2563	1.3541	1.6512	1.3907	18.6667	20.6667	12	11	8	9.6	9.8	11.8	35.7143	41.0714	57.1429	53.5484	52.5806	42.9032
2036	20	10	798	468	87	275	0	0	0	0	0	0	0	0	187.5	237	289.9	269.7	1.3873	1.6046	1.8583	1.5537	1.5254	36.3333	37.5	28.4	29.2	23	28	28.4	33.2	21.8349	19.633	36.6972	25.3333	24.2667	11.4667
2037	0	10	1131	601	169	97	0	0	0	0	0	0	0	0	142.9	218.3	270.6	285	1.3721	1.6763	1.9147	1.9565	1.6113	30.5	24.6667	27.2	24.2	19.6	22.4	18.6	18.4	10.8197	20.6557	35.7377	9.18919	24.5946	25.4054
2038	10	0	981	951	341	254	0	0	0	0	0	0	0	0	216.9	236.3	279.6	286	1.3205	1.1824	1.2903	1.3845	1.281	27	26.5	16.6	10.6	7.4	15.8	17.4	9.2	38.5185	60.7407	72.5926	40.3774	34.3396	65.283
2039	0	10	2247	2090	1539	1344	0	0	0	0	0	0	0	0	61.7	73	111.8	142.3	1.2466	1.2869	1.2486	1.3109	1.2714	24.1667	24.5	20.8	19.6	16	20.2	22.2	22	13.931	18.8966	33.7931	17.551	9.38776	10.2041
2040	20	0	1157	723	367	66	0	0	0	0	0	0	0	0	188.9	244.7	277.4	295.2	1.285	1.173	1.254	1.6826	1.2776	21.1667	24.1667	15.6	13.8	7.6	22	16.4	8.6	26.2992	34.8031	64.0945	8.96552	32.1379	64.4138
2041	20	10	2765	2452	2290	2497	0	0	0	0	0	0	0	0	67.5	88.4	90.6	88.1	1.2274	1.2905	1.3027	1.2272	1.2615	27	27.8333	27.6	19.8	21.8	25.4	20.2	20.2	-2.22222	26.6667	19.2593	8.74251	27.4251	27.4251
2042	10	0	411	148	111	0	0	0	0	0	0	0	0	0	240.1	285.7	287.5	300	1.5104	1.5381	1.5343		1.5221	30.6667	24.1667	15.6	14.4	9	14	11.8	10	49.1304	53.0435	70.6522	42.069	51.1724	58.6207
2043	10	10	2636	2627	2505	2907	0	0	0	0	0	0	0	0	71.2	56.8	69.1	57.2	1.2218	1.2414	1.2201	1.1768	1.2151	33	33	15.8	19	12.4	19.6	13.6	13	52.1212	42.4242	62.4242	40.6061	58.7879	60.6061
2044	20	0	224	20	9	27	0	0	0	0	0	0	0	0	268.2	298	298.2	296.7	1.6182	1.7856	1.8433	2.0155	1.7131	18	24.5	13.4	9.8	12	14.8	12.8	7.8	25.5556	45.5556	33.3333	39.5918	47.7551	68.1633
2045	0	0	562	499	534	619	0	0	0	0	0	0	0	0	232.4	247.6	249.8	244.9	1.4547	1.4986	1.2879	1.3463	1.4068	24.3333	21	16	10.8	9	15.8	13.6	10.8	34.2466	55.6164	63.0137	24.7619	35.2381	48.5714
2046	10	0	579	183	177	131	0	0	0	0	0	0	0	0	219.8	279.2	278.5	283.9	1.3459	1.2732	1.3597	1.4142	1.3449	24.6667	22	10.2	13	11.2	23.6	18.2	12.2	58.6486	47.2973	54.5946	-7.27273	17.2727	44.5455
2047	0	10	1988	3149	2909	2775	0	0	0	0	0	0	0	0	69	32.1	52.8	68.1	1.2742	1.2351	1.1976	1.236	1.2351	26.5	29.8333	19.4	16.8	15.6	22.8	26.2	13	26.7925	36.6038	41.1321	23.5754	12.1788	56.4246
2048	10	10	965	1062	1088	762	0	0	0	0	0	0	0	0	150.6	180.5	205	221.7	1.3936	1.3248	1.31	1.4466	1.3684	31.1667	23	24.8	22.2	21.8	27.8	25.6	19	20.4278	28.7701	30.0535	-20.8696	-11.3043	17.3913
2049	20	10	1364	810	1061	319	0	0	0	0	0	0	0	0	139.9	217	187.8	258.6	1.3413	1.4149	1.4512	1.7651	1.4452	25	21.8333	17.2	15.2	15.6	13	14.8	13.2	31.2	39.2	37.6	40.458	32.2137	39.542
2050	0	10	1038	866	805	824	0	0	0	0	0	0	0	0	170.7	192.2	197.6	198.6	1.3406	1.5255	1.5465	1.5757	1.483	40.3333	41	27.2	20.6	26.4	30	32.4	21.6	32.562	48.9256	34.5455	26.8293	20.9756	47.3171
2051	20	0	790	211	64	63	0	0	0	0	0	0	0	0	231	288.5	296.6	296.2	1.4002	1.3209	1.596	1.3336	1.3984	20.8333	20	13	13.2	9.8	13.4	11.8	7.4	37.6	36.64	52.96	33	41	63
2052	0	0	1681	1012	1259	1052	1	8	8	2	0.1	0.8	0.9	0.4	168.8	232	218	224.6	1.2784	1.2614	1.2845	1.3008	1.2808	15.1667	25.8333	8.6	6.8	8	12.4	10	9	43.2967	55.1648	47.2527	52	61.2903	65.1613
2053	10	10	2740	2549	1670	1255	0	0	0	0	0	0	0	0	44.3	38.1	66.1	99.4	1.3276	1.353	1.5001	1.4607	1.4041	37.1667	44.5	31.2	29.6	28.6	34.4	31	38.4	16.0538	20.3587	23.0493	22.6966	30.3371	13.7079
2054	0	0	548	423	520	459	0	0	0	0	0	0	0	0	243.6	261.3	255.3	254.7	1.3762	1.3584	1.2526	1.268	1.3213	19.3333	15.8333	10.4	8.4	7.4	11.6	8.8	14.4	46.2069	56.5517	61.7241	26.7368	44.4211	9.05263
2055	20	10	2777	3073	2686	2203	0	0	0	0	0	0	0	0	57.2	36.1	53.6	72.9	1.2383	1.2768	1.3039	1.3485	1.289	25	25.6667	20.4	18.4	18.6	19.4	20.4	19.6	18.4	26.4	25.6	24.4156	20.5195	23.6364
2056	10	0	145	32	14	158	0	0	0	0	0	0	0	0	272.6	297.8	299.1	277.4	1.7003	1.7654	1.8893	1.4796	1.6571	26.8333	29	22.6	15.2	10.6	23.2	19.6	14	15.7764	43.354	60.4969	20	32.4138	51.7241
2057	10	10	1950	1851	1425	1148	0	0	0	0	0	0	0	0	84.5	95.5	136.1	171.6	1.3697	1.3623	1.4263	1.4544	1.3977	31.3333	37.3333	28.8	14	22	23	23	16.4	8.08511	55.3191	29.7872	38.3929	38.3929	56.0714
2058	20	0	1499	736	553	672	0	0	0	0	0	0	0	0	160	226.5	249.1	231.7	1.2661	1.2416	1.2154	1.1778	1.2338	20.6667	21.8333	15.2	9.4	8.8	15.2	11	13	26.4516	54.5161	57.4194	30.3817	49.6183	40.458
2059	0	0	246	122	29	46	0	0	0	0	0	0	0	0	268.5	286.8	297.3	295	1.5208	1.5628	1.878	1.5051	1.579	17.5	18.5	11.4	9.2	6.6	11.8	12	8.2	34.8571	47.4286	62.2857	36.2162	35.1351	55.6757
2060	10	10	1387	1713	1710	1321	0	0	0	0	0	0	0	0	98.8	88.2	87.1	123.9	1.3615	1.3067	1.2771	1.282	1.3067	22	25.3333	11.4	17	12.6	16.4	14.2	11	48.1818	22.7273	42.7273	35.2632	43.9474	56.5789
2061	10	0	319	57	12	42	0	0	0	0	0	0	0	0	242.7	293.2	298.2	295.4	1.4454	1.4802	1.9962	1.5276	1.4957	15.3333	20.8333	10.6	9.8	6.4	11.4	9.6	9.2	30.8696	36.087	58.2609	45.28	53.92	55.84
2062	0	10	1200	968	681	526	0	0	0	0	0	0	0	0	139.9	168.7	213.8	240.4	1.2975	1.3356	1.3682	1.3727	1.3366	20.8333	19.6667	24.8	17.8	11	18	15.6	13.6	-19.04	14.56	47.2	8.47458	20.678	30.8475
2063	20	0	1358	978	712	355	0	0	0	0	0	0	0	0	181.9	225.1	248.5	271.1	1.2844	1.163	1.193	1.3237	1.2389	37.6667	30	21.2	17.8	15.4	18.4	19	14.2	43.7168	52.7434	59.115	38.6667	36.6667	52.6667
2064	20	10	2070	1805	1224	1390	0	0	0	0	0	0	0	0	100.4	111.9	170.6	170.3	1.2913	1.3759	1.3445	1.3298	1.3345	29.5	27	18.2	22.8	14.8	26.2	25.6	18.8	38.3051	22.7119	49.8305	2.96296	5.18519	30.3704
2065	10	0	197	58	2	6	0	0	0	0	0	0	0	0	267.4	290	300	299.1	1.6146	1.5438	1.9003	1.8013	1.6175	25.1667	23.8333	10.4	9.4	6.8	11.8	13	9	58.6755	62.649	72.9801	50.4895	45.4545	62.2378
2066	20	0	923	343	165	6	0	0	0	0	0	0	0	0	192.6	276.9	286.8	300	1.3073	1.3982	1.4783	1.8973	1.3672	18.1667	19.6667	10.4	8.8	7.4	13.2	11.2	12.6	42.7523	51.5596	59.2661	32.8814	43.0508	35.9322
2067	0	10	2156	2706	2211	1239	0	0	0	0	0	0	0	0	77.1	69.3	80.5	134.6	1.3063	1.3173	1.4759	1.6484	1.4236	28.6667	29.1667	18.4	22.2	19	20	17	12.8	35.814	22.5581	33.7209	31.4286	41.7143	56.1143
2068	0	0	121	16	15	59	1	0	0	0	0	0	0	0	282.7	296.1	299.2	293.4	1.6686	1.6041	1.6448	1.5653	1.6333	20.6667	15.1667	10	11.2	10.2	9.2	12	6.2	51.6129	45.8065	50.6452	39.3407	20.8791	59.1209
2069	20	0	1187	905	948	764	0	0	0	0	0	0	0	0	184.2	226	208.5	236.6	1.245	1.2097	1.22	1.1949	1.221	34.3333	34.8333	20	15.8	11.4	21	18.6	12.6	41.7476	53.9806	66.7961	39.7129	46.6029	63.8278
2070	10	10	2525	2214	2143	2330	0	0	0	0	0	0	0	0	55.4	78.7	79.8	76.3	1.2914	1.3215	1.2914	1.2763	1.2952	28.6667	25.1667	30	19.4	24.6	18.8	16.6	18.8	-4.65116	32.3256	14.186	25.298	34.0397	25.298
2071	10	0	710	282	151	129	0	0	0	0	0	0	0	0	221.5	279.4	289.2	289.5	1.3796	1.4232	1.3602	1.3261	1.3831	25.1667	24.3333	11.6	11.8	7	18.2	16.4	12	53.9073	53.1126	72.1854	25.2055	32.6027	50.6849
2072	0	10	661	462	13	44	0	0	0	0	0	0	0	0	188.3	235.3	298.3	295.2	1.5237	1.4689	1.9995	2.1335	1.5926	22.3333	26.6667	17.4	10.4	15.8	20.6	16.6	17.2	22.0896	53.4328	29.2537	22.75	37.75	35.5
2073	20	10	1626	1158	749	47	0	0	0	0	0	0	0	0	88.6	132.7	197.2	293.2	1.3585	1.3692	1.4841	1.8858	1.4101	27	22.6667	20.4	12.2	20.6	18.8	18.2	11.2	24.4444	54.8148	23.7037	17.0588	19.7059	50.5882
2074	20	10	2950	3559	3414	3451	0	0	0	0	0	0	0	0	54.4	43.4	50.1	64.5	1.2037	1.255	1.1754	1.1119	1.187	25.1667	26.8333	25.8	19.8	20.6	25.4	22	12.8	-2.51656	21.3245	18.1457	5.34161	18.0124	52.2981
2075	0	10	3303	3571	2695	2296	0	0	0	0	0	0	0	0	41.6	28.3	47.1	58.5	1.2745	1.2601	1.303	1.3265	1.2893	35	30	30.8	21.6	18.6	23.2	13.6	21.6	12	38.2857	46.8571	22.6667	54.6667	28
2076	10	10	1512	1898	1859	1680	0	0	0	0	0	0	0	0	107.6	93.2	133.5	150.6	1.2723	1.2313	1.1508	1.0837	1.1874	32.8333	27.5	24.6	21	20.6	19.8	23.4	17.6	25.0761	36.0406	37.2589	28	14.9091	36
2077	20	0	745	417	575	154	0	0	0	0	0	0	0	0	223.8	262.4	255.7	291.2	1.337	1.3037	1.2146	1.1997	1.2883	22.3333	23	14.8	10.4	8.6	17.4	12.8	11	33.7313	53.4328	61.4925	24.3478	44.3478	52.1739
2078	0	0	159	44	47	15	0	0	0	0	0	0	0	0	276.3	295.1	295.3	298.8	1.75	1.8916	1.9239	1.9724	1.8349	24.8333	17.6667	15.4	11.6	8.8	10.4	13.2	8.8	37.9866	53.2886	64.5638	41.1321	25.283	50.1887
2079	10	0	145	39	9	0	0	0	0	0	0	0	0	0	274.4	295.5	299.4	300	1.7845	1.8978	1.9411		1.8245	9.16667	10.3333	5.6	5	4.4	5.8	5.6	4.8	38.9091	45.4545	52	43.871	45.8065	53.5484
2080	0	0	193	17	10	41	0	0	0	0	0	0	0	0	264.8	299	299.2	295.5	1.6664	1.8693	2.0911	1.7324	1.7346	25.8333	22.8333	20.2	14.2	12	15.8	18.8	10.6	21.8065	45.0323	53.5484	30.8029	17.6642	53.5766
2081	20	10	2047	2070	1435	845	0	0	0	0	0	0	0	0	65.9	94.3	144.7	191	1.2611	1.2732	1.3528	1.4425	1.3173	25.8333	28.8333	19.6	21.6	18.8	25.8	27.2	17.8	24.129	16.3871	27.2258	10.5202	5.66474	38.2659
2082	0	10	2451	2519	2307	2206	0	0	0	0	0	0	0	0	50.7	40.3	48	52	1.2617	1.2866	1.3017	1.2762	1.2813	21.1667	19.6667	22.2	13.6	10	30	15.2	12.2	-4.88189	35.748	52.7559	-52.5424	22.7119	37.9661
2083	10	10	1443	1807	1865	2071	0	0	0	0	0	0	0	0	109.1	84.7	81.3	64.4	1.2134	1.1546	1.1294	1.1092	1.1499	33	26.1667	28	29.8	19.2	23.4	31.4	21	15.1515	9.69697	41.8182	10.5732	-20	19.7452
