# Supplementary material for: Dissecting the roles of β-arrestin2 and GSK-3 signaling in 5-HT1BR-mediated perseverative behavior and prepulse inhibition deficits in mice
Source: PLoS One. 2019 Feb 5;14(2):e0211239. doi: 10.1371/journal.pone.0211239 (PMC6363181; doi:10.1371/journal.pone.0211239)
Supplement: S5 Data — Excel spreadsheet including raw data from Experiment 5 open field and PPI tests. (XLS) [file pone.0211239.s008.xls]

## Sheet: ARRB2 Data
Mouse ID	Genotype	Sex	SAL TOTDIST1	SAL TOTDIST2	SAL TOTDIST3	SAL TOTDIST4	SAL TOTDIST SUM	RU3 TOTDIST1	RU3 TOTDIST2	RU3 TOTDIST3	RU3 TOTDIST4	RU3 TOTDIST SUM	RU10 TOTDIST1	RU10 TOTDIST2	RU10 TOTDIST3	RU10 TOTDIST4	RU10 TOTDIST SUM	SAL RESTIME1	SAL RESTIME2	SAL RESTIME3	SAL RESTIME4	SAL RESTIME SUM	RU3 RESTIME1	RU3 RESTIME2	RU3 RESTIME3	RU3 RESTIME4	RU3 RESTIME SUM	RU10 RESTIME1	RU10 RESTIME2	RU10 RESTIME3	RU10 RESTIME4	RU10 RESTIME SUM	SAL VACTV1	SAL VACTV2	SAL VACTV3	SAL VACTV4	SAL VACTV SUM	RU3 VACTV1	RU3 VACTV2	RU3 VACTV3	RU3 VACTV4	RU3 VACTV SUM	RU10 VACTV1	RU10 VACTV2	RU10 VACTV3	RU10 VACTV4	RU10 VACTV SUM	SAL VTIME1	SAL VTIME2
1101	HT	m	888	123	290	18	1319	2049	1236	1288	2175	6748	2487	1920	1619	1545	7571	228.4	289.1	276.9	297.7	1092.1	122.3	196.2	199.4	117.9	635.8	91.6	125.1	153	169.8	539.5	13	3	5	0	21	2	0	0	0	2	1	0	0	0	1	6.2	1.4
1102	KO	m	502	334	358	339	1533	763	314	248	470	1795	1454	873	1232	1381	4940	237	263.5	264.2	255	1019.7	216.2	266.6	277.6	259.6	1020	161.7	222.2	188.1	161.9	733.9	20	11	17	10	58	1	0	0	0	1	0	0	0	0	0	9.7	5.5
1103	KO	m	1047	613	459	600	2719	1137	401	425	118	2081	1246	1704	2152	1423	6525	193	246.4	248.4	243.6	931.4	197.1	260.9	258.1	290.3	1006.4	193.9	163.4	129.5	195.6	682.4	3	4	2	5	14	0	0	0	0	0	0	0	0	0	0	0.8	0.7
1105	HT	m	942	507	356	519	2324	1461	1268	1735	2173	6637	635	370	535	655	2195	191.8	243.5	259	234.7	929	149.5	165.3	128.3	108	551.1	236	269.5	242.7	226.1	974.3	20	18	15	12	65	6	1	6	8	21	0	0	0	2	2	7.4	6.9
1106	KO	f	932	154	2	11	1099	1571	1301	1396	1268	5536	1971	1393	1378	1769	6511	220.6	286.5	300	299.2	1106.3	127.4	170.2	162.2	171	630.8	131.5	182.5	190.8	136.9	641.7	1	0	0	0	1	0	0	0	0	0	0	0	0	0	0	0.1	0
1107	WT	f	1065	737	471	465	2738	3189	2505	2152	2051	9897	2904	2497	2276	2712	10389	192.7	235.6	253.9	258.8	941	68.5	70.9	100.9	110	350.3	80.8	100.5	104.4	66.4	352.1	20	9	4	3	36	12	1	0	0	13	2	0	0	0	2	7	4.5
1108	WT	f	1555	781	292	317	2945	1866	1557	1834	2053	7310	3010	2493	3129	3319	11951	158.7	216.5	265.5	270.8	911.5	135	165.9	147.8	129	577.7	58.7	85.2	61.5	61.8	267.2	20	5	2	1	28	2	0	0	1	3	1	0	0	0	1	5.7	2.1
1110	KO	f	480	6	107	70	663	870	575	936	1515	3896	2311	2284	3311	3387	11293	254.9	298.7	288.9	292.3	1134.8	206.5	234.6	196.2	146.2	783.5	106.1	104.4	59.6	63.7	333.8	1	0	1	0	2	5	1	6	2	14	0	0	0	0	0	0.2	0
1111	WT	m	1543	914	628	657	3742	1646	952	1444	1414	5456	2264	1539	2116	2018	7937	182.7	216.9	236.5	238.6	874.7	140.2	194.5	146.2	145	625.9	99	157.4	123.5	130.7	510.6	42	22	8	12	84	6	3	0	1	10	0	0	0	0	0	11	6.7
1112	WT	m	1451	827	800	560	3638	1822	1666	1623	1590	6701	2546	1590	1843	1811	7790	181.3	217.6	215.7	243.3	857.9	118.6	118.3	143.8	157.2	537.9	100	171.3	170	168	609.3	11	12	16	4	43	1	3	0	0	4	0	0	0	0	0	4	6.5
1114	KO	f	328	106	36	2	472	1279	172	339	396	2186	1060	601	477	428	2566	275.9	288.7	297.6	300	1162.2	194.7	288.5	268.8	263.5	1015.5	177.4	242	249.3	256.9	925.6	0	0	0	0	0	0	0	0	0	0	5	0	0	0	5	0	0
1115	HT	f	894	551	570	137	2152	1561	760	992	1253	4566	2849	1884	1831	2214	8778	197	242.3	239.2	284.7	963.2	145.6	230	209.8	191.7	777.1	76.8	131.1	139.3	86.1	433.3	0	0	2	0	2	0	0	0	0	0	0	0	0	0	0	0	0
1118	HT	m	1285	363	147	273	2068	2078	2451	2241	2896	9666	2909	2307	1706	2008	8930	208.4	268	288.2	280.1	1044.7	77.1	82.2	92.4	69.4	321.1	74.7	131.4	174.1	144.6	524.8	0	1	0	0	1	0	0	0	0	0	0	0	0	0	0	0	0.2
1119	WT	m	1186	344	139	346	2015	2602	2179	2252	2614	9647	3268	3636	3578	2967	13449	205.7	269.1	289.2	263.8	1027.8	107	103.6	117.7	89.7	418	64	49.1	44.7	60.9	218.7	5	4	3	1	13	1	0	0	0	1	0	0	0	0	0	0.6	1.3
1121	KO	m	565	260	274	321	1420	1987	784	1922	2167	6860	2697	2594	2234	1689	9214	251.5	273	271.4	265.1	1061	130.1	239	157	125.1	651.2	72.5	71.3	104.2	153.4	401.4	3	4	2	4	13	3	0	0	1	4	0	0	0	0	0	1.6	2.8
1279	WT	f	1337	513	497	125	2472	1682	1336	2063	2168	7249	1101	1219	1280	1685	5285	187.3	253	253.9	287	981.2	153	181.7	153.3	134.3	622.3	173.6	185.3	191.4	163	713.3	7	0	6	0	13	2	0	0	1	3	2	0	0	0	2	2.8	0
1281	KO	f	736	163	340	262	1501	2032	1278			3310	2708	2564	3051	2643	10966	233.8	285.5	269.2	277.5	1066	115.7	165.1			280.8	52.7	61.6	59	33	206.3	0	0	0	0	0	0	0			0	0	0	0	0	0	0	0
1282	HT	f	993	308	577	285	2163	1726	1398	1157	2167	6448	2381	2426	2321	2654	9782	184.8	267.1	238.2	269.8	959.9	126.3	164.6	191.7	111.1	593.7	137.2	134.2	133.6	117.5	522.5	0	0	0	0	0	0	0	0	0	0	0	0	0	0	0	0	0
1284	HT	m	728	390	373	258	1749	1853	1000	1423	1664	5940	2182	1738	1677	1905	7502	197.6	257.1	263.8	274.7	993.2	130.3	200.2	183.3	165.4	679.2	157.7	180.1	180	157.5	675.3	4	2	9	0	15	2	0	0	0	2	0	0	0	0	0	1.8	0.5
1285	WT	m	1051	694	511	669	2925	1890	807	362	845	3904	2347	3093	2851	2527	10818	200.6	227.3	251.4	229.7	909	118.4	220.5	262.9	223.5	825.3	94.2	50.9	47.7	68.7	261.5	20	33	29	16	98	13	0	0	0	13	0	0	0	0	0	11.5	11
1286	HT	m	978	455	662	233	2328	1272	304	610	581	2767	2111	1199	1776	2103	7189	186	255.7	235.4	276.9	954	193.7	264	242.5	233.8	934	116.8	201.3	161.7	139.3	619.1	31	14	29	13	87	11	0	6	0	17	1	0	0	0	1	10	4.8
1288	WT	m	643	308	196	436	1583	1902	1622	1479	1738	6741	2947	3079	3124	3437	12587	247.9	275.7	280	255.3	1058.9	136.8	149.6	161.1	140.5	588	69.5	60.3	62.7	61.2	253.7	20	7	23	50	100	39	16	4	22	81	0	0	0	0	0	8.2	1.8
1295	HT	m	766	321	174	78	1339	685	407	4	574	1670	1352	696	835	993	3876	223	266.6	282.2	290.9	1062.7	210.8	252.1	299.6	230.1	992.6	188.6	235.1	232.5	205.3	861.5	3	10	0	0	13	0	0	0	0	0	0	0	0	0	0	0.4	1.8
1297	WT	m	127	0	270	231	628	1743	1359	1804	1588	6494	2541	2782	2751	2310	10384	288	300	275	274.1	1137.1	161.1	194.5	149.2	173.2	678	86.7	76.8	74	105.7	343.2	0	0	0	1	1	0	0	0	0	0	0	0	0	0	0	0	0
1298	WT	m	996	889	772	50	2707	1710	984	1299	1600	5593	1928	1463	2736	2681	8808	192.5	203.1	213.3	297.6	906.5	143.9	203.1	170.4	131.5	648.9	145.9	170.7	111.5	96.7	524.8	39	14	22	0	75	4	2	0	0	6	2	1	0	0	3	13.8	7
1299	WT	m	1040	534			1574	1040	842	744	407	3033	2429	2180	2329	2803	9741	204.9	244.3			449.2	184.4	213.5	228.3	175.4	801.6	103.5	141.8	144.9	101.3	491.5	20	9			29	4	0	0	0	4	2	0	0	0	2	7	1.8
1300	KO	m	726	371	465	128	1690	1347	509	1052	1605	4513	2039	1016	251	948	4254	224	258.1	254.2	288	1024.3	190.6	247	211.8	169.3	818.7	129.2	208.8	276.9	210.6	825.5	12	15	21	3	51	5	0	15	23	43	40	4	0	2	46	4.4	4.4
1302	HT	m	578	210	131	242	1161	1491	1253	1837	2212	6793	1255	802	977	1131	4165	261.2	286.2	288.3	278.8	1114.5	127.9	167	160.3	129.2	584.4	189.4	239.7	223	216.3	868.4	7	2	2	14	25	14	2	0	0	16	4	0	0	0	4	2.6	0.6
1305	HT	f	930	209	149	259	1547	1805	2009	1969	2117	7900	2870	2021	2397	3245	10533	226.1	284.4	282.4	278.9	1071.8	116.3	102.9	130.6	113.5	463.3	95.4	156.4	135.7	73.4	460.9	8	0	3	0	11	4	0	0	0	4	0	0	0	0	0	2.7	0
1306	KO	f	747	334	289	365	1735	1822	1971	1907	2548	8248	1953	2314	2137	2270	8674	238.7	273.2	270	262.3	1044.2	125.5	130.3	140	104.7	500.5	151.7	139.7	160	147.6	599	0	0	0	0	0	0	0	0	0	0	0	0	0	0	0	0	0
1307	HT	f	942	596	249	595	2382	1720	1559	1479	1827	6585	2856	2914	3416	3345	12531	224.2	243.8	277.1	251	996.1	147.2	152.8	158.1	140.7	598.8	76.2	63.2	42.3	61.3	243	33	13	1	17	64	11	14	4	16	45	1	0	0	0	1	14.8	5.8
1310	HT	m	581	71	33	2	687	1518	781	969	1346	4614	2638	3082	2665	2181	10566	237.3	290.9	295.1	300	1123.3	151.6	217.1	209.3	175	753	76	74	91.2	114.2	355.4	5	0	0	0	5	12	0	1	0	13	1	0	0	0	1	2	0
1313	WT	m	756	240	366	445	1807	716	20	0	0	736	2674	3207	2655	2433	10969	230.2	269.9	258.8	248.8	1007.7	218.3	297.5	300	300	1115.8	61	47.4	64.6	89.8	262.8	1	0	3	10	14	0	0	0	0	0	0	0	0	0	0	0.2	0
1314	WT	m	1077	478	241	331	2127	1217	1229	1224	1279	4949	1902	1644	1846	2090	7482	192.4	250.8	274.6	266	983.8	163.2	164.8	173.9	173	674.9	127.7	182.9	152.5	124.1	587.2	35	14	1	19	69	0	0	0	0	0	0	0	0	0	0	9.8	7.8
1315	HT	f	2084	330	92	549	3055	1161	1208	573	1148	4090	2383	2260	2982	2688	10313	163.4	270.5	292	258.6	984.5	180.6	169.4	233.4	180.5	763.9	120.5	145	103.4	101.2	470.1	11	1	0	7	19	1	0	0	0	1	0	0	0	0	0	1.9	0.1
1317	KO	f	1138	845	633	446	3062	1759	958	1118	1260	5095	1871	1693	1852	2166	7582	193.7	222.6	248.7	260.9	925.9	148.9	212.1	190.8	198.2	750	148.8	190.1	174.7	155.2	668.8	9	7	8	1	25	6	1	2	0	9	0	0	0	0	0	3	1.8
1340	KO	m	671	80	188	224	1163	1193	570	209	688	2660	1137	1007	848	685	3677	229.1	291.3	285	277.3	1082.7	181.1	245.8	273.6	239.8	940.3	160.6	200.5	222.4	240.2	823.7	21	4	3	5	33	0	0	0	0	0	0	0	0	0	0	7.9	2
1342	HT	m	1116	482	333	244	2175	1081	953	1460	1631	5125	2354	1419	2232	1736	7741	197.8	246	272.9	273.7	990.4	172.7	191	136.2	131.6	631.5	79.2	155.2	102.5	141.9	478.8	18	10	11	7	46	6	0	4	1	11	0	0	0	0	0	8	5.9
1344	HT	f	1146	244	373	1	1764	1769	1541	984	1190	5484	3077	2083	2450	2772	10382	197.7	274.7	258.3	300	1030.7	119.2	137	202.1	187.8	646.1	70.3	129.7	113	89.4	402.4	5	1	2	0	8	0	0	0	0	0	0	0	0	0	0	1.6	0.5
1345	WT	f	669	326	234	535	1764	994	732	905	961	3592	3275	3027	3123	3107	12532	241.8	262.9	279.9	258.1	1042.7	207	224.5	219.7	211.2	862.4	62.7	63.6	63.2	68.2	257.7	1	0	1	6	8	0	4	3	2	9	0	0	0	0	0	0.4	0
1347	KO	f	804	510	253	317	1884	2162	1158	1383	1381	6084	2619	1933	1561	1667	7780	213.1	242.4	273	264.7	993.2	125.2	191.5	167.3	167.1	651.1	80.3	148	173.9	175.9	578.1	9	9	4	16	38	9	4	2	3	18	0	0	0	0	0	5.4	2.2
1368	KO	f	876	168	461	96	1601	1603	787	595	554	3539	1630	1815	1056	1742	6243	226.9	283.5	257.7	293.8	1061.9	167.3	243.7	251.1	259.5	921.6	124.8	149.3	216.5	163.5	654.1	1	0	6	0	7	0	0	0	0	0	0	0	0	0	0	0.1	0
1369	HT	f	407	358	154	223	1142	2302	1810	1318	1909	7339	1675	1955	1896	1995	7521	265.5	269.5	284.8	281.3	1101.1	120.7	153.3	181.8	141.3	597.1	131.1	137.8	163.2	140.9	573	0	0	0	0	0	0	0	0	0	0	0	0	0	0	0	0	0
1371	WT	f	1027	398	190	173	1788	1896	1654	1872	2022	7444	2523	2144	1927	2073	8667	224.1	252.3	283.3	287.2	1046.9	110.9	136.5	132	120.6	500	105.4	144.2	153.7	128.7	532	1	14	0	0	15	0	0	0	1	1	0	0	0	0	0	0.2	4.3
1436	KO	m	1107	734	305	417	2563	1220	1181	1623	1883	5907	2326	1422	946	2161	6855	213	244.5	272.6	260.4	990.5	169	196	160.1	137.2	662.3	111.8	192.4	224.5	155.1	683.8	7	18	8	6	39	0	0	0	0	0	0	0	0	0	0	1.5	9.1
1437	WT	m	839	296	410	361	1906	1034	600	334	712	2680	1204	1351	946	1654	5155	197.4	267.9	258	263.7	987	181.8	238.4	269.4	232	921.6	218.3	208.1	223.9	173.5	823.8	7	1	3	2	13	0	0	0	0	0	0	0	0	0	0	1.7	0.2
1438	HT	m	953	492	541	129	2115	832	316	57	339	1544	1042	449	79	211	1781	194.2	234.3	243.2	283.2	954.9	210.3	268.2	294.7	271	1044.2	215.5	260.9	291.7	281.6	1049.7	14	11	27	0	52	0	0	0	0	0	0	0	0	0	0	4.2	7.6
1439	HT	f	1319	246	902	212	2679	2292	2418	2335	2803	9848	3505	3072	2810	2622	12009	209.3	284.4	219.8	281.2	994.7	79.4	95.3	77.2	93.7	345.6	50.2	72.4	82.1	83.5	288.2	16	2	12	1	31	5	2	0	5	12	1	0	0	0	1	6.2	1.9
1440	WT	f	1526	204	574	12	2316	2252	2205	2414	2348	9219	3186	3574	3357	2947	13064	196.4	280.9	250.4	299.4	1027.1	128.1	122.9	126	113.9	490.9	47.2	36	52.4	71.4	207	12	0	6	0	18	9	7	0	0	16	0	0	0	0	0	3.9	0
1443	KO	f	832	363	631	145	1971	1731	1088	1866	2060	6745	1316	718	995	1774	4803	195.5	266.5	244.4	287.7	994.1	133.7	190	121.8	107.2	552.7	200.5	234.5	213.5	153.3	801.8	0	0	0	0	0	0	0	0	0	0	0	0	0	0	0	0	0
1445	HT	f	1091	715	411	635	2852	1579	953	898	1437	4867	3105	3692	3388	3464	13649	189.7	235.9	249.3	231.9	906.8	177	210.3	226.2	176.8	790.3	80.9	56	55.4	50.3	242.6	25	9	16	10	60	13	4	4	15	36	0	0	0	0	0	8.8	3.8
1446	KO	f	938	338	135	205	1616	2173	1462	1298	1365	6298	3272	2839	2401	2222	10734	214.8	267.1	286.5	281.4	1049.8	96.5	173.5	191.3	184.7	646	77	90.6	119.8	122.7	410.1	5	3	0	4	12	0	0	0	0	0	0	0	0	0	0	1.7	2
1451	WT	f	1339	910	833	293	3375	2068	1164	1773	2135	7140	3049	3255	2997	2795	12096	152.9	200.2	195.6	270.8	819.5	127	184.1	141	114.5	566.6	65.8	68.6	87.2	77.1	298.7	16	26	16	1	59	4	1	1	2	8	2	0	0	0	2	5	7.8
1453	WT	m	870	531	451	625	2477	1079	582	641	651	2953	1825	1274	2021	2405	7525	210.5	245.9	253.4	234.1	943.9	205.8	244.2	239.6	237.6	927.2	132.3	184.1	139.6	96	552	17	9	6	23	55	0	0	0	0	0	0	0	0	0	0	5.4	3.6
1460	KO	m	901	433	442	342	2118	1450	945	1511	1652	5558	1253	877	1547	1185	4862	205.7	250.9	250.9	261	968.5	145.4	202.2	172.2	165.9	685.7	194.2	232.5	183.2	212.6	822.5	0	0	0	0	0	0	0	0	0	0	0	0	0	0	0	0	0
1462	WT	m	1255	519	716	133	2623	2499	1696	1522	1902	7619	2627	2064	1857	2100	8648	197	261.6	231.3	288.1	978	70	129.6	155.2	134.1	488.9	82.4	124.4	143.8	124.1	474.7	17	21	11	2	51	10	3	1	0	14	0	0	0	0	0	5.8	7.2
1465	HT	m	465	356	144	19	984	1182	786	1665	1403	5036	1628	1722	2347	2197	7894	246.4	266.9	290.9	298.4	1102.6	175.3	222.6	148.5	165.2	711.6	176.8	189.8	149.5	129.9	646	1	7	3	0	11	1	0	1	0	2	1	0	0	0	1	0.7	2.4
1466	KO	f	1140	176	471	250	2037	2739	2521	2475	2602	10337	2227	2864	2854	3325	11270	204.1	284.8	261.5	279.8	1030.2	109.4	119.7	122.9	106.9	458.9	80.8	54.3	68.3	50.7	254.1	2	0	0	0	2	0	0	0	0	0	0	0	0	0	0	0.7	0
1468	HT	f	1119	567	397	534	2617	2134	1158			3292	2492	2718	3453	3760	12423	190.5	247.1	261.1	250.1	948.8	115.6	174.2			289.8	70.2	63.6	43.3	36.7	213.8	5	3	2	0	10	4	0			4	0	0	0	0	0	1.8	1.6
1469	WT	f	900	516	427	105	1948	2296	2066	2161	2427	8950	2581	2545	2150	1821	9097	233.4	258.7	256.6	289.2	1037.9	107	118.1	115.4	98.2	438.7	82	78.4	106.7	139.4	406.5	2	4	3	1	10	0	1	0	0	1	0	0	0	0	0	0.7	1.7
1916	HT	m	1239	781	603	783	3406	1957	1187	1374	1631	6149	2773	2653	2259	2558	10243	165.8	214.1	229.5	214.8	824.2	153	190	168	148.6	659.6	91.5	103	126.3	95.5	416.3	20	20	7	14	61	32	5	1	9	47	3	0	0	0	3	7.6	5.2
1917	KO	m	703	164	111	0	978	1027	333	260	568	2188	1368	451	340	875	3034	201.2	279.2	282.1	300	1062.5	199.1	272.8	278.4	254.6	1004.9	181.3	261.6	267.7	224.8	935.4	14	7	4	0	25	0	0	0	0	0	1	0	0	0	1	4.3	4.3
1918	KO	m	1048	234	147	350	1779	1223	486	530	340	2579	1530	1167	1102	1133	4932	192.6	272.3	280.9	255	1000.8	179.2	259.1	257.8	275.1	971.2	113.9	157.9	186	193.4	651.2	1	0	2	0	3	0	0	0	0	0	0	0	0	0	0	0.1	0
1949	HT	m	876	429			1305	1128	932	1273	1566	4899	1480	1265	1528	1919	6192	222	256.5			478.5	194.8	203.5	173.1	146.6	718	134.7	146.4	131.3	105.3	517.7	9	7			16	1	1	7	0	9	12	0	0	2	14	2.3	2.8
1950	WT	m	1157	470	143	651	2421	1637	754	1110	1829	5330	2797	2561	2824	2791	10973	179.1	244.6	282.2	230.4	936.3	158.5	241.7	213	135.2	748.4	109	125.6	107.5	92.2	434.3	12	3	0	16	31	0	0	0	0	0	0	0	0	0	0	2.3	0.9
1953	KO	f	868	432	406	286	1992	1211	605	175	615	2606	2109	1892	2363	1954	8318	210.2	251.7	260.8	265.5	988.2	177.7	254.2	286	253.9	971.8	89.1	115.1	81.1	109.3	394.6	9	11	4	9	33	0	0	0	0	0	0	0	0	0	0	3.3	5.5
1954	HT	f	1358	189	402	0	1949	1225	64	628	802	2719	3211	3192	2678	2888	11969	192.2	285	267.3	300	1044.5	190.4	293.4	240	220.3	944.1	51.3	56	87	79.6	273.9	26	3	5	0	34	1	0	0	0	1	0	0	0	0	0	8.6	1.5
1955	HT	m	1434	517	391	84	2426	1560	1606	2001	2193	7360	1362	1416	1388	1373	5539	173.1	243.7	258.9	290.6	966.3	119	122.5	123.1	98.1	462.7	129.7	131.4	152	141.5	554.6	15	13	14	0	42	5	3	0	0	8	0	0	0	0	0	5.5	4.3
1957	HT	f	924	347	376	428	2075	1502	840	1150	1511	5003	2566	1294	1880	2781	8521	221.4	273.2	269.1	269.4	1033.1	134.7	207.9	170.9	146.1	659.6	96	196.3	167.1	101.9	561.3	8	10	6	6	30	4	1	2	1	8	1	0	0	0	1	3.7	3.9
1958	HT	f	1203	350	493	399	2445	2568	1860	1603	1783	7814	2968	3602	3038	3459	13067	207.4	272.5	263	259.1	1002	100.2	139.3	159.2	140.3	539	85.6	53.9	82.4	78.6	300.5	19	7	16	7	49	6	11	12	4	33	1	0	0	0	1	7.2	5.6
1961	KO	m	750	504	72	445	1771	1740	953	878	1395	4966	2186	1209	1428	2021	6844	215.7	244.5	293.5	258.1	1011.8	131.2	199.6	224.6	170.7	726.1	155.9	207.7	187	145.7	696.3	19	17	0	29	65	9	0	0	1	10	1	0	0	0	1	7.7	8.6
1963	WT	f	1114	1262	1096	1034	4506	3345	3109	3071	2992	12517	2056	1911	2448	2291	8706	195.3	187.4	198.5	206.5	787.7	76.6	62.3	85.8	66.3	291	133.5	130.9	113.9	107.5	485.8	25	28	16	20	89	13	0	3	1	17	4	3	4	1	12	9.6	9.8
1966	KO	f	1036	306	519	131	1992	1422	1299	1107	2001	5829	2491	2326	2767	2224	9808	207.2	276.9	257.8	286.4	1028.3	160.9	173.2	202.7	130	666.8	72.6	95.2	80.1	107.2	355.1	14	6	6	1	27	1	3	0	1	5	0	0	0	0	0	6.1	2.2
1969	KO	m	737	369	316	205	1627	968	402	793	1234	3397	1973	2071	1032	1700	6776	211	256	258.3	277.9	1003.2	207.4	261.8	225.5	181	875.7	108.9	115.4	210.7	163.8	598.8	7	9	0	0	16	2	0	0	2	4	0	0	0	0	0	1.9	5.2
1970	WT	m	1051	350	258	174	1833	1582	1141	1741	1613	6077	1868	1948	1945	2447	8208	212.9	268.6	277.6	285.5	1044.6	132.8	185.5	144.1	167.6	630	168	190.4	196.3	150.7	705.4	17	23	7	8	55	13	2	2	2	19	0	0	0	0	0	10.1	11.5
1973	KO	f	1025	768	40	227	2060	1614	649	554	832	3649	1472	1695	1462	1905	6534	184.3	219.8	295.3	275.9	975.3	181.7	244.4	257	236.1	919.2	156.3	161.2	174.3	152.7	644.5	11	6	0	0	17	0	0	0	0	0	0	0	0	0	0	5.6	4.3
1974	WT	f	746	225	404	401	1776	1358	1297	1420	1409	5484	3018	1373	2310	2035	8736	238.1	276.8	261	258.2	1034.1	147.3	163.8	146.4	151.8	609.3	68.1	180.3	122	139.9	510.3	25	5	9	15	54	9	10	14	18	51	0	0	0	0	0	11.2	1.5
1975	HT	f	812	169	102	7	1090	1491	944	1030	1651	5116	2802	2342	1960	2078	9182	216.2	283.5	288.9	299	1087.6	162.7	217.7	198.2	148.3	726.9	54.6	77.6	116.2	102.7	351.1	0	0	0	0	0	0	0	0	0	0	0	0	0	0	0	0	0
1979	HT	m	627	257	314	16	1214	1101	830	786	851	3568	1377	1981	1724	2116	7198	235.2	273.3	270.8	298.6	1077.9	184.8	213.9	221	216.8	836.5	153.2	125.9	137.2	132.6	548.9	0	9	5	0	14	2	0	0	0	2	4	0	0	0	4	0	2.9
1980	WT	f	1454	1095	1088	726	4363	1884	1192	2131	2228	7435	3103	2725	2496	3577	11901	158.6	203.5	196	239.8	797.9	150	216.5	137.5	145	649	110.8	117.8	117.8	50.1	396.5	0	2	4	3	9	1	0	0	0	1	0	0	0	0	0	0	0.1
1989	WT	f	879	381	168	416	1844	2028	2413	2057	2142	8640	4104	2814	2897	2522	12337	224.1	261.9	285.8	257.5	1029.3	93.2	86.8	84.2	86.5	350.7	27.1	58.5	79.3	90.7	255.6	12	0	3	7	22	3	8	2	0	13	0	0	0	0	0	3.9	0
1990	WT	f	834	566	425	62	1887	1996	2318	2314	2448	9076	2822	2230	2615	2934	10601	222.2	244.7	257	295.2	1019.1	120.5	107.8	102.1	88.6	419	96.5	140.1	115.1	113.6	465.3	0	1	2	0	3	0	0	0	0	0	0	0	0	0	0	0	0.2
1991	KO	f	533	309	4	1	847	1432	1386	1413	1683	5914	2289	2784	3006	2932	11011	251	278.1	300	300	1129.1	126.9	153.3	138.8	152.7	571.7	140.6	120	100.6	102.4	463.6	1	3	0	0	4	0	0	2	0	2	0	0	0	0	0	0.1	1
1992	WT	f	1207	129	420	479	2235	2826	1824	2143	2458	9251	3623	3395	3169	3244	13431	199.8	286.6	264.8	246	997.2	96	146.8	130.2	114.5	487.5	34.3	46.5	63.6	65	209.4	22	1	11	15	49	4	15	11	2	32	0	0	0	0	0	7.7	1.8
1994	KO	m	769	0	0	0	769	459	531	342	208	1540	2718	1930	2144	2147	8939	226.2	300	300	300	1126.2	228.5	242.6	259.4	277	1007.5	96.4	169.8	144.9	127.7	538.8	0	0	0	0	0	1	0	0	0	1	0	0	0	0	0	0	0
1995	KO	m	709	204	41	34	988	638	391	608	775	2412	2065	1512	1615	1676	6868	233.5	276	293.9	294.4	1097.8	225.2	251	222.8	206.3	905.3	122.7	161.1	140.4	120.8	545	1	3	0	0	4	5	4	2	10	21	0	0	0	0	0	0.1	0.8
1999	HT	f	965	706	653	506	2830	2318	1470	1523	1837	7148	1690	1140	1414	2063	6307	186.8	223.3	229.4	247.6	887.1	111.8	168	135.1	126.4	541.3	141.9	186.9	180.8	142.8	652.4	8	20	17	11	56	21	5	4	3	33	7	0	0	0	7	1.8	7.5
2000	WT	f	1407	833	388	794	3422	2210	1394	1711	1924	7239	3666	3565	4373	4380	15984	169.2	220.8	262.2	225.4	877.6	115.3	160.7	139.2	138.8	554	53.1	56.2	28.3	33.5	171.1	21	13	6	11	51	37	18	12	17	84	3	0	0	0	3	11.7	7.9
[truncated: 70 more columns]
